# Supplementary material for: Methyl 1-cyclo­hexyl-6,7-dimeth­oxy-3,4-dihydro­isoquinoline-3-carboxyl­ate
Source: Acta Crystallogr Sect E Struct Rep Online. 2011 Mar 15;67(Pt 4):o883. doi: 10.1107/S1600536811009032 (PMC3100070; doi:10.1107/S1600536811009032)
Supplement: Supplementary file 1 [file e-67-0o883-sup1.cif]

##############################################################################
###                                                                        ###
###        Electronic paper (Acta Crystallographica Section E)             ###
###                                                                        ###
##############################################################################
#                                                                            #
# This CIF contains the data in a paper accepted for publication in Acta     #
# Crystallographica Section E. It conforms to the requirements of Notes      #
# for Authors for Section E, and has been peer reviewed under the auspices   #
# of the IUCr Commission on Journals.                                        #
#                                                                            #
# Full details of the Crystallographic Information File format               #
# are given in the paper "The Crystallographic Information File (CIF):       #
# a New Standard Archive File for Crystallography" by S. R. Hall, F. H.      #
# Allen and I. D. Brown [Acta Cryst. (1991), A47, 655-685].                  #
#                                                                            #
# The current version of the core CIF dictionary is obtainable from          #
# ftp://ftp.iucr.org/pub/cif_core.dic. The current version number is 2.4.    #
#                                                                            #
# Software is freely available for graphical display of the structure(s) in  #
# this CIF.  For information consult the CIF home page http://www.iucr.org/  #
# cif/home.html                                                              #
#                                                                            #
# This file may be used for bona fide research purposes within the           #
# scientific community so long as proper attribution is given to the journal # 
# article from which it was obtained.                                        #
#                                                                            #
##############################################################################
                                             
data_I
_audit_creation_method     SHELXL-97
_chemical_name_systematic
;
Methyl 1-cyclohexyl-6,7-dimethoxy-3,4-dihydroisoquinoline-3-carboxylate
;
_chemical_name_common     ?
_chemical_formula_moiety     'C19 H25 N O4'
_chemical_formula_sum     'C19 H25 N O4'
_chemical_formula_iupac     'C19 H25 N O4'
_chemical_formula_weight     331.40
_chemical_melting_point     377
_symmetry_cell_setting     triclinic
_symmetry_space_group_name_H-M     'P -1'
_symmetry_space_group_name_hall     '-P 1'
loop_
    _symmetry_equiv_pos_as_xyz
    'x, y, z'
    '-x, -y, -z'
_cell_length_a     9.5720(2)
_cell_length_b     10.8441(4)
_cell_length_c     17.5925(6)
_cell_angle_alpha     80.9410(10)
_cell_angle_beta     75.267(2)
_cell_angle_gamma     89.343(2)
_cell_volume     1743.25(9)
_cell_formula_units_Z     4
_cell_measurement_reflns_used     15272
_cell_measurement_theta_min     2.22
_cell_measurement_theta_max     27.10
_cell_measurement_temperature     173(2)
_cell_special_details     ?
_exptl_crystal_description     block
_exptl_crystal_colour     colourless
_exptl_crystal_size_max     0.44
_exptl_crystal_size_mid     0.38
_exptl_crystal_size_min     0.35
_exptl_crystal_density_diffrn     1.263
_exptl_crystal_density_meas     ?
_exptl_crystal_density_method     'not measured'
_exptl_crystal_F_000     712
_exptl_absorpt_coefficient_mu     0.088
_exptl_absorpt_correction_type     none
_exptl_special_details
;
Half sphere of data collected using <i>SAINT</i> strategy (Bruker, 2006). 2000).
Crystal to detector distance = 30 mm; combination of \f and \w scans of 1.0\%,
20 s per \%, 2 iterations.
;
_diffrn_ambient_temperature     173(2)
_diffrn_radiation_type     MoK\a
_diffrn_radiation_wavelength     0.71073
_diffrn_radiation_source     'fine-focus sealed tube'
_diffrn_radiation_monochromator     graphite
_diffrn_measurement_device_type     'Bruker Kappa DUO APEXII'
_diffrn_measurement_method     '1.2\% \f scans and \w'
_diffrn_reflns_number     15272
_diffrn_reflns_av_R_equivalents     0.0144
_diffrn_reflns_av_sigmaI/netI     0.0230
_diffrn_reflns_theta_min     2.22
_diffrn_reflns_theta_max     27.10
_diffrn_reflns_theta_full     27.10
_diffrn_measured_fraction_theta_max     0.996
_diffrn_measured_fraction_theta_full     0.996
_diffrn_reflns_limit_h_min     -12
_diffrn_reflns_limit_h_max     12
_diffrn_reflns_limit_k_min     -13
_diffrn_reflns_limit_k_max     13
_diffrn_reflns_limit_l_min     -22
_diffrn_reflns_limit_l_max     22
_diffrn_standards_number     0
_diffrn_standards_interval_count     .
_diffrn_standards_interval_time     .
_diffrn_standards_decay_%     0
_refine_special_details
;
Refinement of <i>F</i>^2^ against ALL reflections. The weighted <i>R</i>-factor
<i>wR</i> and goodness of fit <i>S</i> are based on <i>F</i>^2^, conventional
<i>R</i>-factors <i>R</i> are based on <i>F</i>, with <i>F</i> set to zero for
negative <i>F</i>^2^. The threshold expression of <i>F</i>^2^ >
\s(<i>F</i>^2^) is used only for calculating <i>R</i>-factors(gt) <i>etc</i>.
and is not relevant to the choice of reflections for refinement.
<i>R</i>-factors based on <i>F</i>^2^ are statistically about twice as large
as those based on <i>F</i>, and <i>R</i>- factors based on ALL data will be
even larger.
;
_reflns_number_total     7670
_reflns_number_gt     6167
_reflns_threshold_expression     I>2sigma(I)
_refine_ls_structure_factor_coef     Fsqd
_refine_ls_matrix_type     full
_refine_ls_R_factor_all     0.0518
_refine_ls_R_factor_gt     0.0397
_refine_ls_wR_factor_gt     0.1026
_refine_ls_wR_factor_ref     0.1101
_refine_ls_goodness_of_fit_ref     1.045
_refine_ls_restrained_S_all     1.045
_refine_ls_number_reflns     7670
_refine_ls_number_parameters     433
_refine_ls_number_restraints     0
_refine_ls_hydrogen_treatment     constr
_refine_ls_weighting_scheme     calc
_refine_ls_weighting_details
         'calc w=1/[\s^2^(Fo^2^)+(0.0577P)^2^+0.3824P] where P=(Fo^2^+2Fc^2^)/3'
_atom_sites_solution_hydrogens     geom
_atom_sites_solution_primary     direct
_atom_sites_solution_secondary     difmap
_refine_ls_shift/su_max     0.000
_refine_ls_shift/su_mean     0.000
_refine_diff_density_max     0.309
_refine_diff_density_min     -0.271
_refine_ls_extinction_method     none
_refine_ls_extinction_coef     ?
loop_
    _atom_type_symbol
    _atom_type_description
    _atom_type_scat_dispersion_real
    _atom_type_scat_dispersion_imag
    _atom_type_scat_source
    'C' 'C' 0.0033 0.0016
                         'International Tables Vol C Tables 4.2.6.8 and 6.1.1.4'
    'H' 'H' 0.0000 0.0000
                         'International Tables Vol C Tables 4.2.6.8 and 6.1.1.4'
    'N' 'N' 0.0061 0.0033
                         'International Tables Vol C Tables 4.2.6.8 and 6.1.1.4'
    'O' 'O' 0.0106 0.0060
                         'International Tables Vol C Tables 4.2.6.8 and 6.1.1.4'
_computing_data_collection     'APEX2 (Bruker, 2006)'
_computing_cell_refinement     'SAINT (Bruker, 2006)'
_computing_data_reduction     'SAINT (Bruker, 2006)'
_computing_structure_solution     'SHELXS97 (Sheldrick, 2008)'
_computing_structure_refinement     'SHELXL97 (Sheldrick, 2008)'
_computing_molecular_graphics     'OLEX2 (Dolomanov <i>et al.</i>, 2009)'
_computing_publication_material     'SHELXL97 (Sheldrick, 2008)'
loop_
    _atom_site_type_symbol
    _atom_site_label
    _atom_site_fract_x
    _atom_site_fract_y
    _atom_site_fract_z
    _atom_site_U_iso_or_equiv
    _atom_site_adp_type
    _atom_site_calc_flag
    _atom_site_refinement_flags
    _atom_site_occupancy
    _atom_site_disorder_assembly
    _atom_site_disorder_group
    O O1A 0.26686(9) 0.71209(8) 0.19855(6) 0.0351(2) Uani d . 1 . .
    O O2A 0.44184(10) 0.82229(9) 0.10407(5) 0.0347(2) Uani d . 1 . .
    O O3A 0.92893(9) 0.57579(9) 0.43538(5) 0.0334(2) Uani d . 1 . .
    O O4A 0.69445(10) 0.64633(10) 0.52482(5) 0.0390(2) Uani d . 1 . .
    N N1A 0.60340(10) 0.63179(9) 0.17689(6) 0.0232(2) Uani d . 1 . .
    C C1A 0.69095(12) 0.57660(10) 0.21465(7) 0.0217(2) Uani d . 1 . .
    C C2A 0.69670(12) 0.59983(10) 0.29469(7) 0.0225(2) Uani d . 1 . .
    C C3A 0.81857(13) 0.57647(11) 0.32469(7) 0.0246(2) Uani d . 1 . .
    H H3A 0.9041 0.5485 0.2920 0.029 Uiso calc R 1 . .
    C C4A 0.81548(13) 0.59380(11) 0.40118(7) 0.0259(3) Uani d . 1 . .
    C C5A 0.68716(14) 0.63287(11) 0.45005(7) 0.0277(3) Uani d . 1 . .
    C C6A 0.56750(13) 0.65742(11) 0.42009(7) 0.0280(3) Uani d . 1 . .
    H H6A 0.4816 0.6846 0.4529 0.034 Uiso calc R 1 . .
    C C7A 0.57196(13) 0.64259(11) 0.34225(7) 0.0241(2) Uani d . 1 . .
    C C8A 0.44615(13) 0.67041(11) 0.30585(7) 0.0262(3) Uani d . 1 . .
    H H8A1 0.3839 0.7326 0.3326 0.031 Uiso calc R 1 . .
    H H8A2 0.3873 0.5933 0.3120 0.031 Uiso calc R 1 . .
    C C9A 0.50709(12) 0.72152(11) 0.21826(7) 0.0238(2) Uani d . 1 . .
    H H9A 0.5639 0.8004 0.2136 0.029 Uiso calc R 1 . .
    C C10A 0.39021(13) 0.74971(11) 0.17448(7) 0.0247(3) Uani d . 1 . .
    C C11A 0.34173(15) 0.84768(14) 0.05488(8) 0.0380(3) Uani d . 1 . .
    H H11A 0.3897 0.9013 0.0049 0.057 Uiso calc R 1 . .
    H H11B 0.2581 0.8901 0.0831 0.057 Uiso calc R 1 . .
    H H11C 0.3095 0.7689 0.0432 0.057 Uiso calc R 1 . .
    C C12A 0.78396(12) 0.47538(11) 0.17883(7) 0.0228(2) Uani d . 1 . .
    H H12A 0.8855 0.4911 0.1810 0.027 Uiso calc R 1 . .
    C C13A 0.78454(13) 0.47279(11) 0.09229(7) 0.0263(3) Uani d . 1 . .
    H H13A 0.8243 0.5535 0.0595 0.032 Uiso calc R 1 . .
    H H13B 0.6841 0.4620 0.0885 0.032 Uiso calc R 1 . .
    C C14A 0.87518(14) 0.36646(12) 0.05994(7) 0.0323(3) Uani d . 1 . .
    H H14A 0.8716 0.3659 0.0043 0.039 Uiso calc R 1 . .
    H H14B 0.9771 0.3806 0.0600 0.039 Uiso calc R 1 . .
    C C15A 0.81992(15) 0.24052(12) 0.10999(8) 0.0338(3) Uani d . 1 . .
    H H15A 0.7213 0.2226 0.1057 0.041 Uiso calc R 1 . .
    H H15B 0.8833 0.1740 0.0894 0.041 Uiso calc R 1 . .
    C C16A 0.81694(15) 0.24008(12) 0.19685(8) 0.0315(3) Uani d . 1 . .
    H H16A 0.9172 0.2467 0.2019 0.038 Uiso calc R 1 . .
    H H16B 0.7734 0.1599 0.2287 0.038 Uiso calc R 1 . .
    C C17A 0.73078(13) 0.34755(11) 0.22988(7) 0.0266(3) Uani d . 1 . .
    H H17A 0.7387 0.3482 0.2848 0.032 Uiso calc R 1 . .
    H H17B 0.6276 0.3339 0.2323 0.032 Uiso calc R 1 . .
    C C18A 1.06746(13) 0.56069(14) 0.38401(8) 0.0335(3) Uani d . 1 . .
    H H18A 1.1395 0.5492 0.4152 0.050 Uiso calc R 1 . .
    H H18B 1.0938 0.6352 0.3433 0.050 Uiso calc R 1 . .
    H H18C 1.0642 0.4873 0.3583 0.050 Uiso calc R 1 . .
    C C19A 0.56717(17) 0.68754(16) 0.57547(8) 0.0463(4) Uani d . 1 . .
    H H19A 0.5848 0.6939 0.6272 0.069 Uiso calc R 1 . .
    H H19B 0.4873 0.6274 0.5829 0.069 Uiso calc R 1 . .
    H H19C 0.5421 0.7695 0.5510 0.069 Uiso calc R 1 . .
    O O1B 0.76423(9) 0.92685(9) 0.20742(5) 0.0338(2) Uani d . 1 . .
    O O2B 0.94374(9) 0.88901(9) 0.10537(5) 0.0351(2) Uani d . 1 . .
    O O3B 1.43063(9) 0.95138(9) 0.43879(5) 0.0307(2) Uani d . 1 . .
    O O4B 1.19740(10) 0.83840(9) 0.52876(5) 0.0363(2) Uani d . 1 . .
    N N1B 1.10515(10) 1.02495(9) 0.18028(6) 0.0216(2) Uani d . 1 . .
    C C1B 1.19338(12) 1.05972(10) 0.21725(7) 0.0203(2) Uani d . 1 . .
    C C2B 1.19881(12) 0.99731(10) 0.29783(7) 0.0212(2) Uani d . 1 . .
    C C3B 1.32033(12) 1.00537(11) 0.32793(7) 0.0230(2) Uani d . 1 . .
    H H3B 1.4054 1.0488 0.2951 0.028 Uiso calc R 1 . .
    C C4B 1.31746(13) 0.95079(11) 0.40472(7) 0.0239(2) Uani d . 1 . .
    C C5B 1.18998(13) 0.88816(11) 0.45380(7) 0.0257(3) Uani d . 1 . .
    C C6B 1.07080(13) 0.87890(11) 0.42371(7) 0.0255(3) Uani d . 1 . .
    H H6B 0.9854 0.8360 0.4566 0.031 Uiso calc R 1 . .
    C C7B 1.07523(12) 0.93198(10) 0.34560(7) 0.0221(2) Uani d . 1 . .
    C C8B 0.94865(12) 0.92380(11) 0.30996(7) 0.0239(2) Uani d . 1 . .
    H H8B1 0.8886 0.9982 0.3167 0.029 Uiso calc R 1 . .
    H H8B2 0.8878 0.8484 0.3369 0.029 Uiso calc R 1 . .
    C C9B 1.00823(12) 0.91704(11) 0.22208(7) 0.0219(2) Uani d . 1 . .
    H H9B 1.0649 0.8394 0.2173 0.026 Uiso calc R 1 . .
    C C10B 0.89023(12) 0.91202(10) 0.17937(7) 0.0224(2) Uani d . 1 . .
    C C11B 0.84171(15) 0.88618(14) 0.05758(8) 0.0376(3) Uani d . 1 . .
    H H11D 0.8925 0.8688 0.0047 0.056 Uiso calc R 1 . .
    H H11E 0.7958 0.9672 0.0523 0.056 Uiso calc R 1 . .
    H H11F 0.7676 0.8206 0.0834 0.056 Uiso calc R 1 . .
    C C12B 1.28788(12) 1.17590(10) 0.17986(6) 0.0215(2) Uani d . 1 . .
    H H12B 1.3883 1.1575 0.1844 0.026 Uiso calc R 1 . .
    C C13B 1.29372(13) 1.21677(11) 0.09197(7) 0.0254(3) Uani d . 1 . .
    H H13C 1.3352 1.1496 0.0617 0.030 Uiso calc R 1 . .
    H H13D 1.1944 1.2304 0.0859 0.030 Uiso calc R 1 . .
    C C14B 1.38490(14) 1.33662(12) 0.05783(7) 0.0296(3) Uani d . 1 . .
    H H14C 1.4859 1.3214 0.0604 0.036 Uiso calc R 1 . .
    H H14D 1.3850 1.3615 0.0012 0.036 Uiso calc R 1 . .
    C C15B 1.32624(15) 1.44174(12) 0.10374(8) 0.0335(3) Uani d . 1 . .
    H H15C 1.3896 1.5173 0.0819 0.040 Uiso calc R 1 . .
    H H15D 1.2285 1.4621 0.0971 0.040 Uiso calc R 1 . .
    C C16B 1.31858(14) 1.40480(12) 0.19170(8) 0.0315(3) Uani d . 1 . .
    H H16C 1.2729 1.4720 0.2208 0.038 Uiso calc R 1 . .
    H H16D 1.4178 1.3955 0.1987 0.038 Uiso calc R 1 . .
    C C17B 1.23242(13) 1.28270(11) 0.22711(7) 0.0265(3) Uani d . 1 . .
    H H17C 1.1296 1.2961 0.2279 0.032 Uiso calc R 1 . .
    H H17D 1.2382 1.2580 0.2828 0.032 Uiso calc R 1 . .
    C C18B 1.56838(13) 0.99195(14) 0.38721(7) 0.0321(3) Uani d . 1 . .
    H H18D 1.6404 0.9881 0.4183 0.048 Uiso calc R 1 . .
    H H18E 1.5631 1.0781 0.3612 0.048 Uiso calc R 1 . .
    H H18F 1.5962 0.9375 0.3467 0.048 Uiso calc R 1 . .
    C C19B 1.07091(17) 0.77248(15) 0.57943(8) 0.0439(4) Uani d . 1 . .
    H H19D 1.0882 0.7411 0.6315 0.066 Uiso calc R 1 . .
    H H19E 1.0481 0.7021 0.5554 0.066 Uiso calc R 1 . .
    H H19F 0.9896 0.8290 0.5861 0.066 Uiso calc R 1 . .
loop_
    _atom_site_aniso_label
    _atom_site_aniso_U_11
    _atom_site_aniso_U_22
    _atom_site_aniso_U_33
    _atom_site_aniso_U_12
    _atom_site_aniso_U_13
    _atom_site_aniso_U_23
    O1A 0.0238(5) 0.0336(5) 0.0472(6) 0.0030(4) -0.0116(4) -0.0005(4)
    O2A 0.0292(5) 0.0439(6) 0.0305(5) 0.0037(4) -0.0111(4) 0.0005(4)
    O3A 0.0270(5) 0.0492(6) 0.0246(5) 0.0019(4) -0.0088(4) -0.0040(4)
    O4A 0.0411(5) 0.0547(6) 0.0238(5) 0.0090(5) -0.0089(4) -0.0134(4)
    N1A 0.0210(5) 0.0224(5) 0.0256(5) 0.0019(4) -0.0049(4) -0.0038(4)
    C1A 0.0195(5) 0.0215(6) 0.0225(6) -0.0007(4) -0.0031(4) -0.0026(4)
    C2A 0.0239(6) 0.0204(6) 0.0227(6) 0.0008(4) -0.0051(5) -0.0029(4)
    C3A 0.0237(6) 0.0248(6) 0.0241(6) 0.0017(5) -0.0044(5) -0.0032(5)
    C4A 0.0270(6) 0.0255(6) 0.0252(6) -0.0008(5) -0.0086(5) -0.0010(5)
    C5A 0.0344(7) 0.0273(6) 0.0215(6) 0.0009(5) -0.0067(5) -0.0045(5)
    C6A 0.0286(6) 0.0272(6) 0.0260(6) 0.0037(5) -0.0024(5) -0.0058(5)
    C7A 0.0247(6) 0.0212(6) 0.0255(6) 0.0019(4) -0.0052(5) -0.0037(5)
    C8A 0.0222(6) 0.0275(6) 0.0289(6) 0.0043(5) -0.0045(5) -0.0080(5)
    C9A 0.0224(6) 0.0209(6) 0.0288(6) 0.0021(4) -0.0069(5) -0.0054(5)
    C10A 0.0251(6) 0.0192(6) 0.0311(6) 0.0056(4) -0.0075(5) -0.0074(5)
    C11A 0.0378(8) 0.0496(9) 0.0302(7) 0.0153(6) -0.0151(6) -0.0076(6)
    C12A 0.0200(5) 0.0254(6) 0.0234(6) 0.0035(4) -0.0059(4) -0.0051(5)
    C13A 0.0285(6) 0.0273(6) 0.0217(6) 0.0034(5) -0.0043(5) -0.0032(5)
    C14A 0.0352(7) 0.0352(7) 0.0253(6) 0.0065(6) -0.0030(5) -0.0096(5)
    C15A 0.0390(7) 0.0289(7) 0.0353(7) 0.0073(5) -0.0083(6) -0.0126(6)
    C16A 0.0340(7) 0.0261(6) 0.0349(7) 0.0088(5) -0.0099(6) -0.0051(5)
    C17A 0.0292(6) 0.0260(6) 0.0237(6) 0.0055(5) -0.0060(5) -0.0026(5)
    C18A 0.0246(6) 0.0451(8) 0.0285(7) -0.0013(5) -0.0068(5) 0.0011(6)
    C19A 0.0537(9) 0.0590(10) 0.0279(7) 0.0144(8) -0.0072(6) -0.0183(7)
    O1B 0.0220(5) 0.0456(6) 0.0363(5) -0.0022(4) -0.0075(4) -0.0139(4)
    O2B 0.0273(5) 0.0546(6) 0.0272(5) -0.0014(4) -0.0088(4) -0.0142(4)
    O3B 0.0245(4) 0.0466(5) 0.0217(4) -0.0005(4) -0.0082(3) -0.0035(4)
    O4B 0.0373(5) 0.0481(6) 0.0204(4) -0.0070(4) -0.0091(4) 0.0068(4)
    N1B 0.0198(5) 0.0214(5) 0.0228(5) -0.0009(4) -0.0046(4) -0.0026(4)
    C1B 0.0195(5) 0.0203(5) 0.0202(5) 0.0011(4) -0.0035(4) -0.0029(4)
    C2B 0.0229(6) 0.0194(5) 0.0210(6) 0.0002(4) -0.0052(4) -0.0030(4)
    C3B 0.0232(6) 0.0232(6) 0.0214(6) -0.0014(4) -0.0043(4) -0.0023(4)
    C4B 0.0241(6) 0.0260(6) 0.0231(6) 0.0014(5) -0.0076(5) -0.0057(5)
    C5B 0.0314(6) 0.0261(6) 0.0187(6) 0.0000(5) -0.0064(5) -0.0010(5)
    C6B 0.0262(6) 0.0248(6) 0.0226(6) -0.0042(5) -0.0029(5) -0.0004(5)
    C7B 0.0238(6) 0.0198(5) 0.0224(6) -0.0002(4) -0.0053(4) -0.0030(4)
    C8B 0.0213(6) 0.0247(6) 0.0241(6) -0.0033(4) -0.0045(5) -0.0006(5)
    C9B 0.0210(5) 0.0200(5) 0.0245(6) -0.0009(4) -0.0058(4) -0.0028(4)
    C10B 0.0240(6) 0.0176(5) 0.0251(6) -0.0031(4) -0.0059(5) -0.0024(4)
    C11B 0.0383(8) 0.0505(9) 0.0275(7) -0.0101(6) -0.0141(6) -0.0060(6)
    C12B 0.0202(5) 0.0228(6) 0.0208(6) -0.0030(4) -0.0059(4) 0.0002(4)
    C13B 0.0267(6) 0.0279(6) 0.0202(6) -0.0032(5) -0.0055(5) -0.0008(5)
    C14B 0.0294(6) 0.0319(7) 0.0235(6) -0.0041(5) -0.0046(5) 0.0049(5)
    C15B 0.0352(7) 0.0241(6) 0.0370(7) -0.0039(5) -0.0072(6) 0.0047(5)
    C16B 0.0344(7) 0.0245(6) 0.0353(7) -0.0063(5) -0.0082(6) -0.0047(5)
    C17B 0.0293(6) 0.0256(6) 0.0233(6) -0.0057(5) -0.0044(5) -0.0037(5)
    C18B 0.0230(6) 0.0485(8) 0.0256(6) 0.0012(5) -0.0060(5) -0.0087(6)
    C19B 0.0484(9) 0.0524(9) 0.0244(7) -0.0128(7) -0.0077(6) 0.0116(6)
_geom_special_details
;
All e.s.d.'s (except the e.s.d. in the dihedral angle between two l.s. planes)
are estimated using the full covariance matrix. The cell e.s.d.'s are taken
into account individually in the estimation of e.s.d.'s in distances, angles
and torsion angles; correlations between e.s.d.'s in cell parameters are only
used when they are defined by crystal symmetry. An approximate (isotropic)
treatment of cell e.s.d.'s is used for estimating e.s.d.'s involving l.s.
planes.
;
loop_
    _geom_bond_atom_site_label_1
    _geom_bond_atom_site_label_2
    _geom_bond_site_symmetry_2
    _geom_bond_distance
    _geom_bond_publ_flag
    O1A C10A . 1.2009(15) ?
    O2A C10A . 1.3373(15) ?
    O2A C11A . 1.4436(15) ?
    O3A C4A . 1.3674(14) ?
    O3A C18A . 1.4262(15) ?
    O4A C5A . 1.3652(15) ?
    O4A C19A . 1.4278(17) ?
    N1A C1A . 1.2838(15) ?
    N1A C9A . 1.4790(14) ?
    C1A C2A . 1.4835(16) ?
    C1A C12A . 1.5181(15) ?
    C2A C7A . 1.3936(16) ?
    C2A C3A . 1.4028(16) ?
    C3A C4A . 1.3807(17) ?
    C3A H3A . 0.9500 ?
    C4A C5A . 1.4117(17) ?
    C5A C6A . 1.3843(18) ?
    C6A C7A . 1.3937(17) ?
    C6A H6A . 0.9500 ?
    C7A C8A . 1.5081(16) ?
    C8A C9A . 1.5176(17) ?
    C8A H8A1 . 0.9900 ?
    C8A H8A2 . 0.9900 ?
    C9A C10A . 1.5148(16) ?
    C9A H9A . 1.0000 ?
    C11A H11A . 0.9800 ?
    C11A H11B . 0.9800 ?
    C11A H11C . 0.9800 ?
    C12A C13A . 1.5257(16) ?
    C12A C17A . 1.5424(16) ?
    C12A H12A . 1.0000 ?
    C13A C14A . 1.5293(17) ?
    C13A H13A . 0.9900 ?
    C13A H13B . 0.9900 ?
    C14A C15A . 1.5235(19) ?
    C14A H14A . 0.9900 ?
    C14A H14B . 0.9900 ?
    C15A C16A . 1.5204(18) ?
    C15A H15A . 0.9900 ?
    C15A H15B . 0.9900 ?
    C16A C17A . 1.5243(16) ?
    C16A H16A . 0.9900 ?
    C16A H16B . 0.9900 ?
    C17A H17A . 0.9900 ?
    C17A H17B . 0.9900 ?
    C18A H18A . 0.9800 ?
    C18A H18B . 0.9800 ?
    C18A H18C . 0.9800 ?
    C19A H19A . 0.9800 ?
    C19A H19B . 0.9800 ?
    C19A H19C . 0.9800 ?
    O1B C10B . 1.2008(14) ?
    O2B C10B . 1.3340(14) ?
    O2B C11B . 1.4449(15) ?
    O3B C4B . 1.3654(14) ?
    O3B C18B . 1.4263(15) ?
    O4B C5B . 1.3631(14) ?
    O4B C19B . 1.4289(16) ?
    N1B C1B . 1.2815(14) ?
    N1B C9B . 1.4757(14) ?
    C1B C2B . 1.4849(16) ?
    C1B C12B . 1.5168(15) ?
    C2B C7B . 1.3905(16) ?
    C2B C3B . 1.4040(16) ?
    C3B C4B . 1.3806(16) ?
    C3B H3B . 0.9500 ?
    C4B C5B . 1.4122(16) ?
    C5B C6B . 1.3851(17) ?
    C6B C7B . 1.3941(16) ?
    C6B H6B . 0.9500 ?
    C7B C8B . 1.5085(16) ?
    C8B C9B . 1.5188(16) ?
    C8B H8B1 . 0.9900 ?
    C8B H8B2 . 0.9900 ?
    C9B C10B . 1.5130(16) ?
    C9B H9B . 1.0000 ?
    C11B H11D . 0.9800 ?
    C11B H11E . 0.9800 ?
    C11B H11F . 0.9800 ?
    C12B C13B . 1.5268(15) ?
    C12B C17B . 1.5423(16) ?
    C12B H12B . 1.0000 ?
    C13B C14B . 1.5248(16) ?
    C13B H13C . 0.9900 ?
    C13B H13D . 0.9900 ?
    C14B C15B . 1.5204(18) ?
    C14B H14C . 0.9900 ?
    C14B H14D . 0.9900 ?
    C15B C16B . 1.5193(18) ?
    C15B H15C . 0.9900 ?
    C15B H15D . 0.9900 ?
    C16B C17B . 1.5249(16) ?
    C16B H16C . 0.9900 ?
    C16B H16D . 0.9900 ?
    C17B H17C . 0.9900 ?
    C17B H17D . 0.9900 ?
    C18B H18D . 0.9800 ?
    C18B H18E . 0.9800 ?
    C18B H18F . 0.9800 ?
    C19B H19D . 0.9800 ?
    C19B H19E . 0.9800 ?
    C19B H19F . 0.9800 ?
loop_
    _geom_angle_atom_site_label_1
    _geom_angle_atom_site_label_2
    _geom_angle_atom_site_label_3
    _geom_angle_site_symmetry_1
    _geom_angle_site_symmetry_3
    _geom_angle
    _geom_angle_publ_flag
    C10A O2A C11A . . 115.80(10) ?
    C4A O3A C18A . . 117.12(9) ?
    C5A O4A C19A . . 116.57(11) ?
    C1A N1A C9A . . 115.69(10) ?
    N1A C1A C2A . . 122.95(10) ?
    N1A C1A C12A . . 118.45(10) ?
    C2A C1A C12A . . 118.40(10) ?
    C7A C2A C3A . . 119.61(11) ?
    C7A C2A C1A . . 117.24(10) ?
    C3A C2A C1A . . 123.11(10) ?
    C4A C3A C2A . . 120.67(11) ?
    C4A C3A H3A . . 119.7 ?
    C2A C3A H3A . . 119.7 ?
    O3A C4A C3A . . 125.14(11) ?
    O3A C4A C5A . . 115.40(10) ?
    C3A C4A C5A . . 119.46(11) ?
    O4A C5A C6A . . 125.05(11) ?
    O4A C5A C4A . . 115.09(11) ?
    C6A C5A C4A . . 119.83(11) ?
    C5A C6A C7A . . 120.57(11) ?
    C5A C6A H6A . . 119.7 ?
    C7A C6A H6A . . 119.7 ?
    C2A C7A C6A . . 119.80(11) ?
    C2A C7A C8A . . 117.26(10) ?
    C6A C7A C8A . . 122.94(11) ?
    C7A C8A C9A . . 107.65(9) ?
    C7A C8A H8A1 . . 110.2 ?
    C9A C8A H8A1 . . 110.2 ?
    C7A C8A H8A2 . . 110.2 ?
    C9A C8A H8A2 . . 110.2 ?
    H8A1 C8A H8A2 . . 108.5 ?
    N1A C9A C10A . . 106.68(9) ?
    N1A C9A C8A . . 111.50(9) ?
    C10A C9A C8A . . 112.55(10) ?
    N1A C9A H9A . . 108.7 ?
    C10A C9A H9A . . 108.7 ?
    C8A C9A H9A . . 108.7 ?
    O1A C10A O2A . . 123.43(11) ?
    O1A C10A C9A . . 125.32(11) ?
    O2A C10A C9A . . 111.24(10) ?
    O2A C11A H11A . . 109.5 ?
    O2A C11A H11B . . 109.5 ?
    H11A C11A H11B . . 109.5 ?
    O2A C11A H11C . . 109.5 ?
    H11A C11A H11C . . 109.5 ?
    H11B C11A H11C . . 109.5 ?
    C1A C12A C13A . . 113.27(9) ?
    C1A C12A C17A . . 108.99(9) ?
    C13A C12A C17A . . 109.99(10) ?
    C1A C12A H12A . . 108.1 ?
    C13A C12A H12A . . 108.1 ?
    C17A C12A H12A . . 108.1 ?
    C12A C13A C14A . . 111.25(10) ?
    C12A C13A H13A . . 109.4 ?
    C14A C13A H13A . . 109.4 ?
    C12A C13A H13B . . 109.4 ?
    C14A C13A H13B . . 109.4 ?
    H13A C13A H13B . . 108.0 ?
    C15A C14A C13A . . 111.17(10) ?
    C15A C14A H14A . . 109.4 ?
    C13A C14A H14A . . 109.4 ?
    C15A C14A H14B . . 109.4 ?
    C13A C14A H14B . . 109.4 ?
    H14A C14A H14B . . 108.0 ?
    C16A C15A C14A . . 110.90(11) ?
    C16A C15A H15A . . 109.5 ?
    C14A C15A H15A . . 109.5 ?
    C16A C15A H15B . . 109.5 ?
    C14A C15A H15B . . 109.5 ?
    H15A C15A H15B . . 108.0 ?
    C15A C16A C17A . . 111.81(10) ?
    C15A C16A H16A . . 109.3 ?
    C17A C16A H16A . . 109.3 ?
    C15A C16A H16B . . 109.3 ?
    C17A C16A H16B . . 109.3 ?
    H16A C16A H16B . . 107.9 ?
    C16A C17A C12A . . 112.32(10) ?
    C16A C17A H17A . . 109.1 ?
    C12A C17A H17A . . 109.1 ?
    C16A C17A H17B . . 109.1 ?
    C12A C17A H17B . . 109.1 ?
    H17A C17A H17B . . 107.9 ?
    O3A C18A H18A . . 109.5 ?
    O3A C18A H18B . . 109.5 ?
    H18A C18A H18B . . 109.5 ?
    O3A C18A H18C . . 109.5 ?
    H18A C18A H18C . . 109.5 ?
    H18B C18A H18C . . 109.5 ?
    O4A C19A H19A . . 109.5 ?
    O4A C19A H19B . . 109.5 ?
    H19A C19A H19B . . 109.5 ?
    O4A C19A H19C . . 109.5 ?
    H19A C19A H19C . . 109.5 ?
    H19B C19A H19C . . 109.5 ?
    C10B O2B C11B . . 116.42(10) ?
    C4B O3B C18B . . 117.00(9) ?
    C5B O4B C19B . . 116.46(10) ?
    C1B N1B C9B . . 116.15(9) ?
    N1B C1B C2B . . 122.85(10) ?
    N1B C1B C12B . . 118.43(10) ?
    C2B C1B C12B . . 118.53(9) ?
    C7B C2B C3B . . 119.51(10) ?
    C7B C2B C1B . . 117.55(10) ?
    C3B C2B C1B . . 122.90(10) ?
    C4B C3B C2B . . 120.68(11) ?
    C4B C3B H3B . . 119.7 ?
    C2B C3B H3B . . 119.7 ?
    O3B C4B C3B . . 125.04(11) ?
    O3B C4B C5B . . 115.45(10) ?
    C3B C4B C5B . . 119.51(11) ?
    O4B C5B C6B . . 125.12(11) ?
    O4B C5B C4B . . 115.13(10) ?
    C6B C5B C4B . . 119.74(11) ?
    C5B C6B C7B . . 120.51(11) ?
    C5B C6B H6B . . 119.7 ?
    C7B C6B H6B . . 119.7 ?
    C2B C7B C6B . . 120.00(11) ?
    C2B C7B C8B . . 117.49(10) ?
    C6B C7B C8B . . 122.51(10) ?
    C7B C8B C9B . . 107.78(9) ?
    C7B C8B H8B1 . . 110.2 ?
    C9B C8B H8B1 . . 110.2 ?
    C7B C8B H8B2 . . 110.2 ?
    C9B C8B H8B2 . . 110.2 ?
    H8B1 C8B H8B2 . . 108.5 ?
    N1B C9B C10B . . 107.54(9) ?
    N1B C9B C8B . . 111.99(9) ?
    C10B C9B C8B . . 112.49(9) ?
    N1B C9B H9B . . 108.2 ?
    C10B C9B H9B . . 108.2 ?
    C8B C9B H9B . . 108.2 ?
    O1B C10B O2B . . 123.52(11) ?
    O1B C10B C9B . . 125.18(11) ?
    O2B C10B C9B . . 111.29(10) ?
    O2B C11B H11D . . 109.5 ?
    O2B C11B H11E . . 109.5 ?
    H11D C11B H11E . . 109.5 ?
    O2B C11B H11F . . 109.5 ?
    H11D C11B H11F . . 109.5 ?
    H11E C11B H11F . . 109.5 ?
    C1B C12B C13B . . 113.24(9) ?
    C1B C12B C17B . . 109.00(9) ?
    C13B C12B C17B . . 110.04(9) ?
    C1B C12B H12B . . 108.1 ?
    C13B C12B H12B . . 108.1 ?
    C17B C12B H12B . . 108.1 ?
    C14B C13B C12B . . 111.38(10) ?
    C14B C13B H13C . . 109.4 ?
    C12B C13B H13C . . 109.4 ?
    C14B C13B H13D . . 109.4 ?
    C12B C13B H13D . . 109.4 ?
    H13C C13B H13D . . 108.0 ?
    C15B C14B C13B . . 111.03(10) ?
    C15B C14B H14C . . 109.4 ?
    C13B C14B H14C . . 109.4 ?
    C15B C14B H14D . . 109.4 ?
    C13B C14B H14D . . 109.4 ?
    H14C C14B H14D . . 108.0 ?
    C16B C15B C14B . . 110.97(10) ?
    C16B C15B H15C . . 109.4 ?
    C14B C15B H15C . . 109.4 ?
    C16B C15B H15D . . 109.4 ?
    C14B C15B H15D . . 109.4 ?
    H15C C15B H15D . . 108.0 ?
    C15B C16B C17B . . 111.83(10) ?
    C15B C16B H16C . . 109.2 ?
    C17B C16B H16C . . 109.2 ?
    C15B C16B H16D . . 109.3 ?
    C17B C16B H16D . . 109.2 ?
    H16C C16B H16D . . 107.9 ?
    C16B C17B C12B . . 112.47(10) ?
    C16B C17B H17C . . 109.1 ?
    C12B C17B H17C . . 109.1 ?
    C16B C17B H17D . . 109.1 ?
    C12B C17B H17D . . 109.1 ?
    H17C C17B H17D . . 107.8 ?
    O3B C18B H18D . . 109.5 ?
    O3B C18B H18E . . 109.5 ?
    H18D C18B H18E . . 109.5 ?
    O3B C18B H18F . . 109.5 ?
    H18D C18B H18F . . 109.5 ?
    H18E C18B H18F . . 109.5 ?
    O4B C19B H19D . . 109.5 ?
    O4B C19B H19E . . 109.5 ?
    H19D C19B H19E . . 109.5 ?
    O4B C19B H19F . . 109.5 ?
    H19D C19B H19F . . 109.5 ?
    H19E C19B H19F . . 109.5 ?
loop_
    _geom_torsion_atom_site_label_1
    _geom_torsion_atom_site_label_2
    _geom_torsion_atom_site_label_3
    _geom_torsion_atom_site_label_4
    _geom_torsion_site_symmetry_1
    _geom_torsion_site_symmetry_2
    _geom_torsion_site_symmetry_3
    _geom_torsion_site_symmetry_4
    _geom_torsion
    _geom_torsion_publ_flag
    C9A N1A C1A C2A . . . . 0.10(16) ?
    C9A N1A C1A C12A . . . . 174.91(9) ?
    N1A C1A C2A C7A . . . . 25.10(16) ?
    C12A C1A C2A C7A . . . . -149.71(11) ?
    N1A C1A C2A C3A . . . . -157.28(11) ?
    C12A C1A C2A C3A . . . . 27.91(16) ?
    C7A C2A C3A C4A . . . . 0.89(17) ?
    C1A C2A C3A C4A . . . . -176.68(11) ?
    C18A O3A C4A C3A . . . . 12.24(18) ?
    C18A O3A C4A C5A . . . . -167.90(11) ?
    C2A C3A C4A O3A . . . . -178.80(11) ?
    C2A C3A C4A C5A . . . . 1.35(18) ?
    C19A O4A C5A C6A . . . . 0.80(19) ?
    C19A O4A C5A C4A . . . . 179.10(12) ?
    O3A C4A C5A O4A . . . . -0.41(16) ?
    C3A C4A C5A O4A . . . . 179.45(11) ?
    O3A C4A C5A C6A . . . . 177.99(11) ?
    C3A C4A C5A C6A . . . . -2.15(18) ?
    O4A C5A C6A C7A . . . . 178.93(11) ?
    C4A C5A C6A C7A . . . . 0.70(19) ?
    C3A C2A C7A C6A . . . . -2.34(17) ?
    C1A C2A C7A C6A . . . . 175.37(11) ?
    C3A C2A C7A C8A . . . . 177.90(10) ?
    C1A C2A C7A C8A . . . . -4.38(15) ?
    C5A C6A C7A C2A . . . . 1.55(18) ?
    C5A C6A C7A C8A . . . . -178.71(11) ?
    C2A C7A C8A C9A . . . . -34.63(14) ?
    C6A C7A C8A C9A . . . . 145.63(11) ?
    C1A N1A C9A C10A . . . . -165.90(10) ?
    C1A N1A C9A C8A . . . . -42.66(13) ?
    C7A C8A C9A N1A . . . . 58.53(12) ?
    C7A C8A C9A C10A . . . . 178.37(9) ?
    C11A O2A C10A O1A . . . . -3.78(17) ?
    C11A O2A C10A C9A . . . . 175.80(10) ?
    N1A C9A C10A O1A . . . . 106.59(13) ?
    C8A C9A C10A O1A . . . . -16.00(16) ?
    N1A C9A C10A O2A . . . . -72.97(11) ?
    C8A C9A C10A O2A . . . . 164.44(10) ?
    N1A C1A C12A C13A . . . . 12.96(15) ?
    C2A C1A C12A C13A . . . . -172.00(10) ?
    N1A C1A C12A C17A . . . . -109.84(12) ?
    C2A C1A C12A C17A . . . . 65.21(13) ?
    C1A C12A C13A C14A . . . . -177.95(10) ?
    C17A C12A C13A C14A . . . . -55.72(13) ?
    C12A C13A C14A C15A . . . . 57.70(14) ?
    C13A C14A C15A C16A . . . . -56.30(14) ?
    C14A C15A C16A C17A . . . . 54.43(15) ?
    C15A C16A C17A C12A . . . . -53.90(14) ?
    C1A C12A C17A C16A . . . . 178.84(10) ?
    C13A C12A C17A C16A . . . . 54.10(13) ?
    C9B N1B C1B C2B . . . . -0.58(16) ?
    C9B N1B C1B C12B . . . . -175.56(9) ?
    N1B C1B C2B C7B . . . . -23.57(16) ?
    C12B C1B C2B C7B . . . . 151.40(10) ?
    N1B C1B C2B C3B . . . . 158.64(11) ?
    C12B C1B C2B C3B . . . . -26.38(16) ?
    C7B C2B C3B C4B . . . . -0.99(17) ?
    C1B C2B C3B C4B . . . . 176.75(10) ?
    C18B O3B C4B C3B . . . . -11.50(17) ?
    C18B O3B C4B C5B . . . . 168.27(11) ?
    C2B C3B C4B O3B . . . . 178.65(11) ?
    C2B C3B C4B C5B . . . . -1.11(17) ?
    C19B O4B C5B C6B . . . . -0.35(19) ?
    C19B O4B C5B C4B . . . . -178.92(12) ?
    O3B C4B C5B O4B . . . . 0.79(16) ?
    C3B C4B C5B O4B . . . . -179.42(10) ?
    O3B C4B C5B C6B . . . . -177.86(11) ?
    C3B C4B C5B C6B . . . . 1.92(18) ?
    O4B C5B C6B C7B . . . . -179.14(11) ?
    C4B C5B C6B C7B . . . . -0.63(18) ?
    C3B C2B C7B C6B . . . . 2.29(17) ?
    C1B C2B C7B C6B . . . . -175.57(10) ?
    C3B C2B C7B C8B . . . . -178.78(10) ?
    C1B C2B C7B C8B . . . . 3.36(15) ?
    C5B C6B C7B C2B . . . . -1.49(18) ?
    C5B C6B C7B C8B . . . . 179.64(11) ?
    C2B C7B C8B C9B . . . . 34.32(14) ?
    C6B C7B C8B C9B . . . . -146.78(11) ?
    C1B N1B C9B C10B . . . . 165.87(10) ?
    C1B N1B C9B C8B . . . . 41.79(13) ?
    C7B C8B C9B N1B . . . . -57.19(12) ?
    C7B C8B C9B C10B . . . . -178.45(9) ?
    C11B O2B C10B O1B . . . . 1.87(18) ?
    C11B O2B C10B C9B . . . . -177.99(10) ?
    N1B C9B C10B O1B . . . . -115.11(12) ?
    C8B C9B C10B O1B . . . . 8.66(16) ?
    N1B C9B C10B O2B . . . . 64.74(12) ?
    C8B C9B C10B O2B . . . . -171.48(10) ?
    N1B C1B C12B C13B . . . . -15.49(15) ?
    C2B C1B C12B C13B . . . . 169.31(10) ?
    N1B C1B C12B C17B . . . . 107.35(12) ?
    C2B C1B C12B C17B . . . . -67.85(13) ?
    C1B C12B C13B C14B . . . . 177.73(10) ?
    C17B C12B C13B C14B . . . . 55.46(13) ?
    C12B C13B C14B C15B . . . . -57.98(13) ?
    C13B C14B C15B C16B . . . . 56.74(14) ?
    C14B C15B C16B C17B . . . . -54.43(15) ?
    C15B C16B C17B C12B . . . . 53.30(14) ?
    C1B C12B C17B C16B . . . . -178.07(10) ?
    C13B C12B C17B C16B . . . . -53.33(13) ?
loop_
    _geom_hbond_atom_site_label_D
    _geom_hbond_atom_site_label_H
    _geom_hbond_atom_site_label_A
    _geom_hbond_site_symmetry_A
    _geom_hbond_distance_DH
    _geom_hbond_distance_HA
    _geom_hbond_distance_DA
    _geom_hbond_angle_DHA
    C8A H8A1 Cg 1_455 0.99 2.96 3.9272(13) 167
data_global
_journal_date_recd_electronic     2011-02-14
_journal_date_accepted     2011-03-09
_journal_name_full     'Acta Crystallographica, Section E'
_journal_year     2011
_journal_volume     67
_journal_issue      4
_journal_page_first     o883
_journal_page_last     o883
_journal_paper_category     QO
_journal_coeditor_code     HG5002
_publ_contact_author_name     'Glenn. E.M Maguire'
_publ_contact_author_address
;
School of Chemistry, University of KwaZulu Natal, Durban, 4000
;
_publ_contact_author_email     'maguireg@ukzn.ac.za'
_publ_contact_author_fax     ?
_publ_contact_author_phone     ?
_publ_section_title
;
Methyl 1-cyclohexyl-6,7-dimethoxy-3,4-dihydroisoquinoline-3-carboxylate
;
loop_
    _publ_author_name
    _publ_author_footnote
    _publ_author_address
    'Naicker, Tricia' .
;
School of Pharmacy and Pharmacology,
University of KwaZulu-Natal,
Durban 4000
South Africa
;
    'Govender, Thavendran' .
;
School of Pharmacy and Pharmacology,
University of KwaZulu-Natal,
Durban 4000
South Africa
;
    'Kruger, Hendrik. G' .
;
School of Chemistry
University of KwaZulu-Natal
Durban 4000
South Africa
;
    'Maguire, Glenn. E. M' .
;
School of Chemistry
University of KwaZulu-Natal
Durban 4000
South Africa
;
