# Supplementary material for: Methyl 1-cyclo­hexyl-6,7-dimeth­oxy-3,4-dihydro­isoquinoline-3-carboxyl­ate
Source: Acta Crystallogr Sect E Struct Rep Online. 2011 Mar 15;67(Pt 4):o883. doi: 10.1107/S1600536811009032 (PMC3100070; doi:10.1107/S1600536811009032)
Supplement: Supplementary file 2 [file e-67-0o883-Isup2.hkl]

# 
# h,k,l, Fc-squared, Fo-squared, sigma(Fo-squared) and status flag 
# 
data_I
_shelx_title ' tricia13 in P-1' 
_shelx_refln_list_code          4 
_shelx_F_calc_maximum      152.49 
_exptl_crystal_F_000       712.00 
_reflns_d_resolution_high  0.7802 
 
loop_ 
 _symmetry_equiv_pos_as_xyz 
 'x, y, z' 
 '-x, -y, -z' 
 
_cell_length_a     9.5720 
_cell_length_b    10.8441 
_cell_length_c    17.5925 
_cell_angle_alpha  80.941 
_cell_angle_beta   75.267 
_cell_angle_gamma  89.343 
 
_shelx_F_squared_multiplier     1.000 
 
loop_ 
 _refln_index_h 
 _refln_index_k 
 _refln_index_l 
 _refln_F_squared_calc 
 _refln_F_squared_meas 
 _refln_F_squared_sigma 
 _refln_observed_status 
   2   0   0     4277.65     4202.80     34.10 o 
   3   0   0        0.75        1.13      0.33 o 
   4   0   0        5.56        5.72      0.31 o 
   5   0   0        0.38        0.47      0.25 o 
   6   0   0      638.65      693.84      7.01 o 
   7   0   0        1.52        0.44      1.27 o 
   8   0   0     2575.77     2687.34     30.39 o 
   9   0   0        9.95       11.92      2.09 o 
  10   0   0      246.78      250.43      5.75 o 
  11   0   0        3.88        2.08      2.66 o 
 -11   1   0      115.37      115.99      4.64 o 
 -10   1   0       25.84       23.06      2.27 o 
  -9   1   0        0.82        0.99      1.06 o 
  -8   1   0       21.33       19.43      3.56 o 
  -7   1   0        0.79       -0.72      0.72 o 
  -6   1   0      236.90      230.78      2.63 o 
  -5   1   0       96.53      104.22      1.43 o 
  -4   1   0      461.45      505.00      7.35 o 
  -3   1   0      536.90      486.07      6.07 o 
  -2   1   0      138.61      140.39      1.30 o 
  -1   1   0     5564.35     4835.70    152.69 o 
   1   1   0     1096.49      997.97     12.06 o 
   2   1   0     6724.28     6393.70     48.26 o 
   3   1   0      211.40      197.79      1.85 o 
   4   1   0      466.84      475.46      3.87 o 
   5   1   0      279.87      297.83      3.25 o 
   6   1   0        8.37        3.32      0.50 o 
   7   1   0       35.67       30.93      0.80 o 
   8   1   0       81.00       83.56      1.83 o 
   9   1   0      196.29      188.44      4.12 o 
  10   1   0      129.84      123.85      4.35 o 
  11   1   0        1.14        3.28      2.64 o 
 -11   2   0       26.03       26.78      3.34 o 
 -10   2   0        1.35        3.21      1.85 o 
  -9   2   0     1987.41     2139.77     26.84 o 
  -8   2   0      221.35      242.13      3.65 o 
  -7   2   0     1732.07     1825.65     20.71 o 
  -6   2   0        0.68        3.38      0.65 o 
  -5   2   0      118.38      118.10      1.47 o 
  -4   2   0        8.87       11.51      0.41 o 
  -3   2   0      285.26      274.90      2.37 o 
  -2   2   0     5295.12     5178.75     39.29 o 
  -1   2   0        1.30        3.00      0.53 o 
   0   2   0      692.77      695.38      7.21 o 
   1   2   0    14425.06    12726.26    395.57 o 
   2   2   0     7680.50     7433.90     61.71 o 
   3   2   0     1070.36     1160.39      9.26 o 
   4   2   0      777.28      818.37      6.76 o 
   5   2   0      137.57      151.99      1.70 o 
   6   2   0       22.70       12.77      0.67 o 
   7   2   0      108.61      109.78      1.71 o 
   8   2   0      361.81      353.17      4.07 o 
   9   2   0       69.23       77.03      2.69 o 
  10   2   0       65.80       64.51      3.44 o 
  11   2   0       72.56       64.23      4.71 o 
 -11   3   0        1.33        1.46      3.54 o 
 -10   3   0        2.46        3.76      2.06 o 
  -9   3   0       21.16       19.75      1.52 o 
  -8   3   0      114.86      109.14      2.09 o 
  -7   3   0     1125.94     1126.19     15.17 o 
  -6   3   0       70.91       60.48      1.02 o 
  -5   3   0      256.58      243.41      2.38 o 
  -4   3   0        4.11        2.63      0.39 o 
  -3   3   0      255.20      243.54      2.31 o 
  -2   3   0      690.67      638.26      5.30 o 
  -1   3   0       35.62       49.78      0.83 o 
   0   3   0     3290.46     3233.52     27.41 o 
   1   3   0    23252.62    20460.13    628.70 o 
   2   3   0        4.28        5.84      0.46 o 
   3   3   0        2.39        4.57      0.40 o 
   4   3   0      587.69      614.00      5.61 o 
   5   3   0        7.82        4.17      0.62 o 
   6   3   0      341.56      337.36      3.42 o 
   7   3   0      137.09      134.29      2.09 o 
   8   3   0       15.44       16.04      1.02 o 
   9   3   0      247.62      253.29      4.86 o 
  10   3   0       53.70       53.97      2.97 o 
  11   3   0       15.42       13.95      3.86 o 
 -11   4   0        0.62        4.52      2.74 o 
 -10   4   0      145.51      140.75      7.19 o 
  -9   4   0       96.64      100.65      9.09 o 
  -8   4   0       15.29       11.59      1.13 o 
  -7   4   0      473.07      512.89      4.98 o 
  -6   4   0      473.07      494.19      4.66 o 
  -5   4   0      285.14      276.43      2.94 o 
  -4   4   0      522.24      525.90      4.87 o 
  -3   4   0       46.46       52.68      0.81 o 
  -2   4   0       34.72       29.67      0.63 o 
  -1   4   0       29.26       24.98      1.26 o 
   0   4   0     1851.38     1859.84     15.54 o 
   1   4   0       61.18       53.92      1.58 o 
   2   4   0     1358.54     1489.54     13.05 o 
   3   4   0     1978.68     2145.91     30.97 o 
   4   4   0     2441.35     2615.95     20.86 o 
   5   4   0        5.17        4.82      0.64 o 
   6   4   0      668.98      709.39      6.89 o 
   7   4   0        3.48        6.16      0.81 o 
   8   4   0      455.60      483.57      9.50 o 
   9   4   0        1.15        0.90      1.86 o 
  10   4   0       10.24        8.60      2.24 o 
  11   4   0        0.17       -0.11      3.75 o 
 -11   5   0        0.03        1.98      3.83 o 
 -10   5   0      116.12      116.67      4.22 o 
  -9   5   0      127.90      133.31      3.61 o 
  -8   5   0     1259.01     1306.26     15.61 o 
  -7   5   0      250.10      246.94      3.47 o 
  -6   5   0      110.52      122.33      3.90 o 
  -5   5   0      218.83      219.18      2.83 o 
  -4   5   0      335.80      338.45      3.29 o 
  -3   5   0       26.93       22.29      0.96 o 
  -2   5   0      221.99      226.04      3.18 o 
  -1   5   0      474.57      438.53      5.07 o 
   0   5   0      101.91       97.84      1.43 o 
   1   5   0      442.66      481.35      4.46 o 
   2   5   0     2898.99     3143.26     27.14 o 
   3   5   0     1382.81     1387.59     12.15 o 
   4   5   0      514.04      533.82      5.12 o 
   5   5   0      166.24      137.55      4.40 o 
   6   5   0      328.77      316.16      4.23 o 
   7   5   0       86.23       80.02      2.19 o 
   8   5   0       53.74       56.01      2.50 o 
   9   5   0       26.60       27.51      2.33 o 
  10   5   0      101.81      114.12      4.93 o 
 -10   6   0       39.87       37.20      3.31 o 
  -9   6   0       47.74       49.16      2.38 o 
  -8   6   0       16.27       17.83      2.17 o 
  -7   6   0      178.71      182.98      3.02 o 
  -6   6   0       31.10       28.66      0.93 o 
  -5   6   0       38.75       38.89      0.97 o 
  -4   6   0        0.51        0.38      0.44 o 
  -3   6   0      410.68      406.98      4.11 o 
  -2   6   0      157.22      152.64      2.23 o 
  -1   6   0      589.67      617.76      6.48 o 
   0   6   0      200.31      245.05      3.05 o 
   1   6   0     5022.70     5570.53     45.60 o 
   2   6   0      206.26      213.87      2.88 o 
   3   6   0      134.86      122.33      1.84 o 
   4   6   0       12.65        8.16      0.88 o 
   5   6   0       15.12       19.39      1.26 o 
   6   6   0      186.40      170.82      3.41 o 
   7   6   0      300.74      301.13     10.34 o 
   8   6   0        8.52        8.92      2.24 o 
   9   6   0      475.00      518.65     11.66 o 
  10   6   0        0.29       -3.74      3.74 o 
 -10   7   0       78.82       73.50      5.50 o 
  -9   7   0        3.78        3.39      4.44 o 
  -8   7   0        3.47        3.49      1.65 o 
  -7   7   0      486.79      513.39      7.72 o 
  -6   7   0      267.37      277.48      3.81 o 
  -5   7   0      380.02      342.83      4.62 o 
  -4   7   0        0.24       -0.08      0.56 o 
  -3   7   0        0.84        0.82      0.68 o 
  -2   7   0       14.75       16.52      1.89 o 
  -1   7   0       41.61       45.07      1.24 o 
   0   7   0       47.24       61.83      1.76 o 
   1   7   0      200.11      186.22      2.47 o 
   2   7   0      183.35      197.86      3.62 o 
   3   7   0      116.92      124.48      2.16 o 
   4   7   0        2.34        3.14      0.98 o 
   5   7   0        0.02        0.91      1.24 o 
   6   7   0       85.26       98.52      2.74 o 
   7   7   0        2.51        3.35      1.63 o 
   8   7   0       83.84       87.28      3.72 o 
   9   7   0        9.33        2.22      2.66 o 
  10   7   0       39.26       35.04      4.20 o 
  -9   8   0       62.14       74.93      4.60 o 
  -8   8   0        4.61        5.33      2.30 o 
  -7   8   0        8.67        7.13      1.72 o 
  -6   8   0       93.55       99.11      2.75 o 
  -5   8   0       26.48       21.57      2.57 o 
  -4   8   0      224.91      221.42      3.18 o 
  -3   8   0      254.38      284.62      3.95 o 
  -2   8   0      149.14      141.75      2.34 o 
  -1   8   0       90.60       74.37      1.99 o 
   0   8   0        0.32        3.05      1.15 o 
   1   8   0       36.14       33.30      2.38 o 
   2   8   0      586.02      601.12      7.69 o 
   3   8   0       21.60       20.50      1.21 o 
   4   8   0      165.24      167.96      3.39 o 
   5   8   0       53.57       65.12      2.38 o 
   6   8   0        4.32        4.02      1.78 o 
   7   8   0       41.30       42.38      4.35 o 
   8   8   0      111.07      116.55      5.34 o 
   9   8   0        0.17       -3.45      3.45 o 
  -9   9   0        6.81        3.18      2.76 o 
  -8   9   0       30.98       30.71      3.37 o 
  -7   9   0       27.34       23.37      2.63 o 
  -6   9   0      116.82      117.95      3.85 o 
  -5   9   0       29.84       27.30      1.93 o 
  -4   9   0       45.18       49.37      1.54 o 
  -3   9   0      133.76      124.75      2.30 o 
  -2   9   0       78.30       75.64      1.72 o 
  -1   9   0      261.47      265.14      5.96 o 
   0   9   0       15.53       17.80      2.56 o 
   1   9   0      940.25      949.55     14.06 o 
   2   9   0      453.15      450.71      6.72 o 
   3   9   0      115.90      107.74      2.26 o 
   4   9   0      125.88      102.95      3.44 o 
   5   9   0        5.36        5.84      2.06 o 
   6   9   0       48.61       39.35      2.81 o 
   7   9   0       43.76       47.67      3.73 o 
   8   9   0      122.71      116.06      6.10 o 
  -8  10   0        0.49        8.03      4.59 o 
  -7  10   0        0.03       -2.43      3.43 o 
  -6  10   0        0.19        0.45      2.20 o 
  -5  10   0       81.80       77.50      3.50 o 
  -4  10   0      101.94       83.51      2.86 o 
  -3  10   0        0.14        0.44      2.15 o 
  -2  10   0        0.19       -0.43      1.34 o 
  -1  10   0      212.82      239.81      5.81 o 
   0  10   0       62.98       60.98      2.37 o 
   1  10   0       18.47       23.12      2.01 o 
   2  10   0       12.71        8.99      1.54 o 
   3  10   0        6.97        9.70      2.00 o 
   4  10   0       46.01       45.06      3.00 o 
   5  10   0        0.49        0.33      2.58 o 
   6  10   0       76.90       81.85      3.91 o 
   7  10   0        2.97        8.30      6.18 o 
  -7  11   0        1.10        0.73      3.95 o 
  -6  11   0      109.47      102.45      6.36 o 
  -5  11   0       15.24       19.76      6.76 o 
  -4  11   0       57.96       52.96      3.60 o 
  -3  11   0       88.02       85.37      3.22 o 
  -2  11   0        1.45        4.77      2.15 o 
  -1  11   0        8.27        7.47      2.49 o 
   0  11   0       97.94       90.53      3.76 o 
   1  11   0        0.00        0.68      2.06 o 
   2  11   0       10.96        9.98      7.77 o 
   3  11   0       36.87       36.81      5.45 o 
   4  11   0        2.51        5.25      2.53 o 
   5  11   0        6.29       10.39      2.72 o 
   6  11   0        0.67       -3.06      3.06 o 
  -6  12   0       12.84       22.01      5.15 o 
  -5  12   0       38.82       32.79      5.06 o 
  -4  12   0        1.50        3.00      3.36 o 
  -3  12   0       46.04       45.90      3.59 o 
  -2  12   0        1.77        2.45      5.35 o 
  -1  12   0       84.54       83.05      3.66 o 
   0  12   0      162.71      156.14      8.43 o 
   1  12   0       39.96       51.65      8.99 o 
   2  12   0        3.44        8.52      3.88 o 
   3  12   0       43.10       36.48      6.45 o 
   4  12   0        3.35        0.20      2.95 o 
   5  12   0       24.40       27.71      6.04 o 
  -4  13   0      228.64      220.60     10.48 o 
  -3  13   0       16.43       20.58      3.68 o 
  -2  13   0        9.13        4.85      2.77 o 
  -1  13   0       16.90       18.74      3.91 o 
   0  13   0        0.82        2.00      8.78 o 
   1  13   0       77.42       80.28     10.78 o 
   2  13   0       40.10       31.78      6.05 o 
   3  13   0        9.48       21.93      4.43 o 
  -2 -13   1       43.89       53.90      6.32 o 
  -1 -13   1       11.46        7.34      8.00 o 
   0 -13   1       49.17       50.84      5.74 o 
   1 -13   1       19.56       20.70      9.94 o 
   2 -13   1        1.55       -0.69      3.51 o 
   3 -13   1        0.09       -1.91      3.20 o 
  -5 -12   1       58.66       54.83      4.82 o 
  -4 -12   1        8.22        7.50      4.33 o 
  -3 -12   1      370.58      367.39     12.60 o 
  -2 -12   1      210.45      209.38     13.03 o 
  -1 -12   1       54.34       55.73      4.67 o 
   0 -12   1       43.85       46.11      5.25 o 
   1 -12   1       54.52       54.86      4.99 o 
   2 -12   1      162.25      151.85      5.31 o 
   3 -12   1       26.16       26.64      3.45 o 
   4 -12   1        4.29        2.65      3.07 o 
   5 -12   1      143.54      134.35      6.39 o 
   6 -12   1        9.15       14.67      5.82 o 
  -6 -11   1       32.53       32.80      6.84 o 
  -5 -11   1        8.43        3.42      2.81 o 
  -4 -11   1        0.77       -0.35      2.32 o 
  -3 -11   1      327.25      307.26      7.79 o 
  -2 -11   1       93.26       98.10      6.63 o 
  -1 -11   1       51.24       61.61      5.87 o 
   0 -11   1      196.35      199.23      5.58 o 
   1 -11   1        4.12        2.65      3.64 o 
   2 -11   1      106.66      102.63      5.42 o 
   3 -11   1      243.17      237.58      6.47 o 
   4 -11   1       36.98       32.03      4.79 o 
   5 -11   1        9.18       14.30      2.93 o 
   6 -11   1      163.04      152.63      7.56 o 
   7 -11   1       30.55       29.26      4.75 o 
  -7 -10   1       10.94       11.52      3.25 o 
  -6 -10   1       33.81       37.73      4.01 o 
  -5 -10   1      102.50      108.14      4.39 o 
  -4 -10   1       82.62       68.67      5.09 o 
  -3 -10   1        8.55        7.23      2.55 o 
  -2 -10   1      215.98      193.69      4.58 o 
  -1 -10   1       12.22       11.97      2.82 o 
   0 -10   1       56.48       55.81      3.66 o 
   1 -10   1        2.00       -1.10      2.33 o 
   2 -10   1      233.44      237.97      4.71 o 
   3 -10   1      407.89      420.02      9.86 o 
   4 -10   1      151.86      168.31      8.02 o 
   5 -10   1      224.90      225.47      5.43 o 
   6 -10   1       77.32       71.72      3.71 o 
   7 -10   1       79.17       77.83      5.59 o 
   8 -10   1        1.85       -0.99      7.23 o 
  -8  -9   1       13.12       10.63      4.00 o 
  -7  -9   1        1.31       -2.31      2.31 o 
  -6  -9   1       32.72       27.83      2.80 o 
  -5  -9   1      122.77       99.84      5.42 o 
  -4  -9   1       58.07       61.67      3.01 o 
  -3  -9   1       58.68       63.76      2.46 o 
  -2  -9   1      429.13      437.15      5.93 o 
  -1  -9   1      583.60      634.44      8.74 o 
   0  -9   1      386.33      398.97      6.22 o 
   1  -9   1      414.28      402.10      5.94 o 
   2  -9   1       62.43       58.71      1.89 o 
   3  -9   1        4.35        3.53      1.12 o 
   4  -9   1       12.37        9.48      1.20 o 
   5  -9   1       15.75       13.54      1.61 o 
   6  -9   1      105.13      110.03      3.67 o 
   7  -9   1       42.19       31.15      5.98 o 
   8  -9   1       39.10       35.46      5.23 o 
   9  -9   1        0.01        1.12      2.52 o 
  -9  -8   1       76.68       87.76      6.91 o 
  -8  -8   1       10.83       12.77      3.17 o 
  -7  -8   1       19.36       27.47      2.81 o 
  -6  -8   1        5.58        2.54      2.19 o 
  -5  -8   1        1.38        6.01      1.75 o 
  -4  -8   1        4.62        5.06      1.34 o 
  -3  -8   1       28.86       23.99      1.04 o 
  -2  -8   1     1120.10     1221.78     14.64 o 
  -1  -8   1      105.78      124.88      2.08 o 
   0  -8   1        3.33        1.59      0.64 o 
   1  -8   1      829.28      809.38      9.99 o 
   2  -8   1      307.46      294.18      4.50 o 
   3  -8   1       14.49       15.61      1.20 o 
   4  -8   1      833.56      828.40      8.59 o 
   5  -8   1      259.10      277.92      8.46 o 
   6  -8   1      468.68      493.17      7.44 o 
   7  -8   1       11.91       12.36      2.22 o 
   8  -8   1       43.29       46.93      3.02 o 
   9  -8   1        2.31        2.04      2.65 o 
  -9  -7   1       23.24       18.61      3.75 o 
  -8  -7   1        5.57        4.77      2.13 o 
  -7  -7   1       95.50       80.26      4.06 o 
  -6  -7   1       28.18       31.60      2.03 o 
  -5  -7   1       17.33       14.69      1.53 o 
  -4  -7   1        7.98        6.30      1.11 o 
  -3  -7   1      471.07      518.79      6.48 o 
  -2  -7   1       12.70       12.54      0.73 o 
  -1  -7   1      164.67      175.57      2.32 o 
   0  -7   1      247.10      246.39      3.53 o 
   1  -7   1      667.29      674.37      7.28 o 
   2  -7   1       48.39       47.80      1.00 o 
   3  -7   1      474.44      457.13      5.93 o 
   4  -7   1        2.28        1.28      0.61 o 
   5  -7   1     1068.65     1091.83     10.37 o 
   6  -7   1        7.33        7.96      1.54 o 
   7  -7   1      196.45      204.93      7.28 o 
   8  -7   1       66.22       70.26      2.97 o 
   9  -7   1       33.41       32.60      2.68 o 
  10  -7   1        2.58       -0.20      3.26 o 
 -10  -6   1       10.76        7.55      3.09 o 
  -9  -6   1      386.54      450.80     10.57 o 
  -8  -6   1        9.65        9.73      1.83 o 
  -7  -6   1       79.61       77.48      2.59 o 
  -6  -6   1       76.04       72.27      3.76 o 
  -5  -6   1      744.82      745.29     10.09 o 
  -4  -6   1        2.68        3.64      0.86 o 
  -3  -6   1        7.02        5.59      0.78 o 
  -2  -6   1     1487.01     1587.66     13.36 o 
  -1  -6   1     2790.84     2797.55     23.56 o 
   0  -6   1       19.15       14.40      0.76 o 
   1  -6   1       53.10       45.81      1.59 o 
   2  -6   1      391.23      359.35      3.66 o 
   3  -6   1       59.06       48.80      0.99 o 
   4  -6   1      105.82      104.38      1.85 o 
   5  -6   1      247.36      267.65      3.12 o 
   6  -6   1       50.23       48.35      1.33 o 
   7  -6   1     1238.39     1314.48     19.72 o 
   8  -6   1       47.94       48.49      2.22 o 
   9  -6   1      114.03      110.44      8.01 o 
  10  -6   1        8.46        6.83      2.72 o 
 -10  -5   1       30.07       28.03      3.19 o 
  -9  -5   1      262.15      269.04      6.51 o 
  -8  -5   1      149.80      143.28      6.72 o 
  -7  -5   1        7.50        6.93      1.12 o 
  -6  -5   1      577.94      577.80      7.49 o 
  -5  -5   1        0.63        1.43      0.77 o 
  -4  -5   1      364.78      407.08      5.04 o 
  -3  -5   1      544.13      631.67      5.76 o 
  -2  -5   1     1397.39     1355.78     11.26 o 
  -1  -5   1      916.87      855.61      7.35 o 
   0  -5   1      370.00      354.68      4.71 o 
   1  -5   1       60.50       56.17      1.03 o 
   2  -5   1      539.19      529.10      7.77 o 
   3  -5   1       61.67       55.40      1.37 o 
   4  -5   1       26.38       32.35      0.85 o 
   5  -5   1      233.83      240.29      2.64 o 
   6  -5   1      707.29      694.03      7.40 o 
   7  -5   1      164.29      147.05      2.28 o 
   8  -5   1       16.94       18.46      1.29 o 
   9  -5   1       58.64       61.48      4.04 o 
  10  -5   1       39.43       39.92      2.77 o 
  11  -5   1       35.74       44.39      4.10 o 
 -11  -4   1      128.10      132.17      6.23 o 
 -10  -4   1      167.50      177.92      6.43 o 
  -9  -4   1       45.32       44.42      2.89 o 
  -8  -4   1        0.26       -0.72      2.18 o 
  -7  -4   1      196.78      172.06      2.84 o 
  -6  -4   1        2.05        2.60      0.60 o 
  -5  -4   1       53.52       55.51      1.23 o 
  -4  -4   1      447.68      407.56      3.90 o 
  -3  -4   1     1859.62     2134.17     16.35 o 
  -2  -4   1     2901.15     3136.50     24.26 o 
  -1  -4   1     1296.75     1399.97     11.76 o 
   0  -4   1      229.81      233.70      2.42 o 
   1  -4   1      673.13      659.44      6.30 o 
   2  -4   1      118.76      115.38      1.45 o 
   3  -4   1       19.17       25.54      0.60 o 
   4  -4   1      654.69      687.50      5.87 o 
   5  -4   1       38.73       46.75      0.87 o 
   6  -4   1      519.55      531.67      4.91 o 
   7  -4   1       17.34       14.92      1.20 o 
   8  -4   1     1002.17     1076.40     11.27 o 
   9  -4   1       10.18        8.98      1.41 o 
  10  -4   1       59.83       57.85      2.93 o 
  11  -4   1        5.28        0.53      2.90 o 
 -11  -3   1      138.02      139.04      6.30 o 
 -10  -3   1       63.34       69.76      4.93 o 
  -9  -3   1       92.79       88.39      3.00 o 
  -8  -3   1      493.99      489.83     10.47 o 
  -7  -3   1      158.82      140.20      2.55 o 
  -6  -3   1      186.78      188.77      2.75 o 
  -5  -3   1        1.18        4.27      0.90 o 
  -4  -3   1        3.28        5.18      0.49 o 
  -3  -3   1     2181.80     2369.77     22.86 o 
  -2  -3   1     1540.04     1609.27     13.09 o 
  -1  -3   1       11.28       12.56      0.55 o 
   1  -3   1        8.94        7.74      0.44 o 
   2  -3   1     1107.57     1078.59      9.20 o 
   3  -3   1       27.36       21.85      0.50 o 
   4  -3   1      123.47      112.92      1.28 o 
   5  -3   1       62.75       59.46      0.93 o 
   6  -3   1        2.38        1.40      0.51 o 
   7  -3   1      352.73      390.53      5.21 o 
   8  -3   1     3018.63     3123.28     58.09 o 
   9  -3   1      117.64      105.97     11.02 o 
  10  -3   1        0.60        1.35      2.73 o 
  11  -3   1       10.90        1.84      4.50 o 
 -11  -2   1        8.85       12.98     11.37 o 
 -10  -2   1       77.07       75.89      3.44 o 
  -9  -2   1       55.41       61.75      2.51 o 
  -8  -2   1       74.02       83.47      1.66 o 
  -7  -2   1       11.54       13.05      1.84 o 
  -6  -2   1      193.19      189.07      2.93 o 
  -5  -2   1      764.82      873.85      7.19 o 
  -4  -2   1       18.32       18.76      0.61 o 
  -3  -2   1        5.49        2.12      0.34 o 
  -2  -2   1     1611.70     1606.13     11.92 o 
  -1  -2   1    13184.08    12584.94    158.90 o 
   0  -2   1     3142.66     2822.60     32.43 o 
   1  -2   1     5789.01     5624.30     58.33 o 
   2  -2   1      152.07      131.40      1.44 o 
   3  -2   1     1521.13     1589.73     11.82 o 
   4  -2   1       58.76       58.51      1.86 o 
   5  -2   1     1586.38     1678.45     13.10 o 
   6  -2   1        0.90        0.70      0.90 o 
   7  -2   1        0.00       -0.56      0.59 o 
   8  -2   1       43.60       53.86      1.68 o 
   9  -2   1       75.77       73.80      3.85 o 
  10  -2   1      162.38      168.24      4.60 o 
  11  -2   1        0.04        1.08      2.39 o 
 -11  -1   1      188.03      190.38      6.88 o 
 -10  -1   1       14.98       15.73      4.22 o 
  -9  -1   1      446.27      439.65      7.45 o 
  -8  -1   1        3.63        5.39      0.91 o 
  -7  -1   1      173.28      174.73      2.59 o 
  -6  -1   1       55.75       48.20      0.93 o 
  -5  -1   1      888.18      908.78      8.72 o 
  -4  -1   1      263.94      288.53      2.57 o 
  -3  -1   1      261.23      255.15      2.21 o 
  -2  -1   1     5209.82     4775.35     37.51 o 
   1  -1   1       68.69       60.64      0.91 o 
   2  -1   1      237.79      233.79      1.88 o 
   3  -1   1       15.11       13.73      0.32 o 
   4  -1   1      602.37      582.27      5.04 o 
   5  -1   1       43.07       64.22      0.96 o 
   6  -1   1      833.57      760.92      8.16 o 
   7  -1   1      224.84      221.29      2.60 o 
   8  -1   1        0.12        0.74      0.47 o 
   9  -1   1      156.15      150.74      3.88 o 
  10  -1   1       53.65       56.00      2.83 o 
  11  -1   1        0.56        0.14      2.61 o 
 -11   0   1        2.09        3.92      2.33 o 
 -10   0   1        0.20        0.52      1.40 o 
  -9   0   1        5.90        3.23      1.43 o 
  -8   0   1      857.69      868.47      9.27 o 
  -7   0   1        2.60        2.59      0.85 o 
  -6   0   1        8.08        9.85      0.71 o 
  -5   0   1        0.02        1.27      0.52 o 
  -4   0   1      177.22      238.90      2.44 o 
  -3   0   1       13.22       11.35      0.35 o 
  -2   0   1    10904.63     9784.32    100.94 o 
  -1   0   1       22.68       20.16      0.43 o 
   1   0   1        0.00        0.23      0.10 o 
   2   0   1       15.31       16.64      1.16 o 
   3   0   1        0.14       -0.09      0.20 o 
   4   0   1      882.79      846.62      6.79 o 
   5   0   1       12.24       10.57      0.45 o 
   6   0   1      647.58      729.76      6.16 o 
   7   0   1        2.27        2.75      0.52 o 
   8   0   1     1680.38     1770.47     17.30 o 
   9   0   1        0.40        2.11      1.71 o 
  10   0   1        1.42        0.88      2.04 o 
  11   0   1        8.25        9.29      2.62 o 
 -11   1   1      248.30      247.90      7.94 o 
 -10   1   1      176.60      172.56      5.20 o 
  -9   1   1      726.70      736.70      9.86 o 
  -8   1   1       37.10       42.35      1.24 o 
  -7   1   1      110.45      112.54      1.86 o 
  -6   1   1        4.71        1.69      0.58 o 
  -5   1   1      718.89      756.50      9.46 o 
  -4   1   1        0.21        1.15      0.43 o 
  -3   1   1       14.09       11.89      0.42 o 
  -2   1   1    11392.15    10605.87    115.75 o 
  -1   1   1     3300.80     3088.80     63.26 o 
   1   1   1     3707.98     3381.89     39.83 o 
   2   1   1     1911.37     1784.77     13.75 o 
   3   1   1      318.19      288.17      2.55 o 
   4   1   1       19.56       13.43      1.82 o 
   5   1   1       97.37      130.01      1.78 o 
   6   1   1      813.26      798.69     11.85 o 
   7   1   1        6.95        6.28      0.52 o 
   8   1   1        0.63        0.30      0.98 o 
   9   1   1      141.56      137.25      3.03 o 
  10   1   1        0.94       -1.12      2.05 o 
  11   1   1       97.53       95.03      4.43 o 
 -11   2   1       53.28       49.80      3.56 o 
 -10   2   1      144.45      148.68      4.12 o 
  -9   2   1       41.65       46.36      3.86 o 
  -8   2   1      243.28      232.48      3.15 o 
  -7   2   1       87.93       92.08      1.56 o 
  -6   2   1       47.19       38.34      0.98 o 
  -5   2   1      108.48      125.39      1.69 o 
  -4   2   1      699.58      743.90      6.67 o 
  -3   2   1      585.44      666.15      6.12 o 
  -2   2   1     7978.23     7761.03     66.72 o 
   0   2   1      597.73      598.60      8.96 o 
   1   2   1        3.53        6.25      0.32 o 
   2   2   1     5470.55     5272.47     42.42 o 
   3   2   1      116.47      112.36      1.21 o 
   4   2   1       57.13       61.25      1.13 o 
   5   2   1      111.62      116.00      1.55 o 
   6   2   1        1.69        1.66      0.47 o 
   7   2   1     1778.49     1887.81     24.78 o 
   8   2   1      522.13      571.56      6.42 o 
   9   2   1     1765.27     1923.72     26.10 o 
  10   2   1       31.05       32.63      2.77 o 
  11   2   1       35.05       36.08      3.28 o 
 -11   3   1       12.29       14.37      4.78 o 
 -10   3   1       37.76       40.82      3.35 o 
  -9   3   1      393.86      400.01      6.48 o 
  -8   3   1       70.76       74.16      1.62 o 
  -7   3   1      214.07      207.85      2.59 o 
  -6   3   1       19.72       14.53      0.77 o 
  -5   3   1       78.99       69.80      1.39 o 
  -4   3   1      681.22      677.23      6.10 o 
  -3   3   1      160.84      136.93      1.70 o 
  -2   3   1     1952.97     1959.71     16.36 o 
   0   3   1      489.53      506.19      5.26 o 
   1   3   1     6927.68     6338.88     54.73 o 
   2   3   1      642.72      642.73      5.61 o 
   3   3   1      319.02      282.95      2.68 o 
   4   3   1      156.98      143.43      1.52 o 
   5   3   1      303.36      262.39      3.23 o 
   6   3   1      489.02      463.90      4.25 o 
   7   3   1      637.13      627.22      6.36 o 
   8   3   1      292.65      305.44      4.01 o 
   9   3   1      115.62      123.31      3.23 o 
  10   3   1        0.21        1.77      2.60 o 
  11   3   1       16.03       18.25      4.84 o 
 -11   4   1        4.44        2.71      2.91 o 
 -10   4   1       35.70       32.86      3.25 o 
  -9   4   1        6.89        7.05      1.66 o 
  -8   4   1       50.38       49.05      2.37 o 
  -7   4   1      177.14      174.65      3.82 o 
  -6   4   1        5.65        7.73      0.60 o 
  -5   4   1       67.50       62.65      1.82 o 
  -4   4   1     1139.18     1233.36     11.40 o 
  -3   4   1      435.88      462.03      4.44 o 
  -2   4   1      609.25      641.42      6.43 o 
  -1   4   1     2464.37     2652.25     24.64 o 
   0   4   1     2669.02     2868.35     27.48 o 
   1   4   1     2252.75     2417.45     20.55 o 
   2   4   1     1052.80     1086.76      9.26 o 
   3   4   1      449.73      482.47      4.86 o 
   4   4   1     1756.69     1869.02     23.67 o 
   5   4   1       64.70       68.05      1.22 o 
   6   4   1       20.16       15.49      0.80 o 
   7   4   1       80.68       76.14      1.73 o 
   8   4   1       49.60       47.54      2.81 o 
   9   4   1       27.70       25.33      1.96 o 
  10   4   1       26.54       24.45      2.41 o 
  11   4   1        1.90        1.61      5.12 o 
 -11   5   1        1.60        2.08      3.47 o 
 -10   5   1      307.08      330.53      6.61 o 
  -9   5   1       87.41       93.75      3.52 o 
  -8   5   1        2.71        2.64      2.76 o 
  -7   5   1      212.02      206.72      3.74 o 
  -6   5   1      976.00      986.81      9.40 o 
  -5   5   1      324.87      310.51      3.53 o 
  -4   5   1     1240.64     1320.26     12.07 o 
  -3   5   1     1089.28     1189.89     10.69 o 
  -2   5   1       86.53       65.62      1.29 o 
  -1   5   1        6.88        5.66      0.76 o 
   0   5   1      192.34      182.45      2.40 o 
   1   5   1      337.01      355.93      3.59 o 
   2   5   1      678.97      638.60      5.78 o 
   3   5   1       76.66       92.85      1.58 o 
   4   5   1      522.77      544.96      5.30 o 
   5   5   1      373.89      364.11      4.31 o 
   6   5   1      536.78      529.48      6.28 o 
   7   5   1       21.23       20.94      1.44 o 
   8   5   1      463.22      467.78      9.81 o 
   9   5   1       47.20       53.00      5.44 o 
  10   5   1      296.81      292.90      9.61 o 
  11   5   1       10.17        7.13      3.97 o 
 -10   6   1       18.46       19.49      3.04 o 
  -9   6   1        1.82        1.13      3.95 o 
  -8   6   1       25.24       29.00      2.72 o 
  -7   6   1       33.12       29.63      1.58 o 
  -6   6   1      288.94      272.52      3.68 o 
  -5   6   1      323.88      351.08      4.30 o 
  -4   6   1       96.72       95.38      2.10 o 
  -3   6   1        1.47        2.19      0.54 o 
  -2   6   1      119.75      139.59      2.24 o 
  -1   6   1       23.57       30.24      2.01 o 
   0   6   1      115.31      110.60      1.77 o 
   1   6   1      411.42      452.19      4.53 o 
   2   6   1       94.66       83.37      1.50 o 
   3   6   1       65.43       77.15      1.36 o 
   4   6   1       67.63       73.11      1.49 o 
   5   6   1      106.20      122.13      2.30 o 
   6   6   1       92.33       89.54      2.23 o 
   7   6   1      104.19       96.15      5.39 o 
   8   6   1       19.40       19.57      2.32 o 
   9   6   1       60.09       52.09      9.58 o 
  10   6   1        4.94        7.07      3.79 o 
 -10   7   1      148.51      162.22      6.02 o 
  -9   7   1      130.00      139.35      4.39 o 
  -8   7   1       65.23       68.77      6.99 o 
  -7   7   1        3.12        2.19      1.99 o 
  -6   7   1       48.73       48.74      1.51 o 
  -5   7   1      137.33      124.08      2.30 o 
  -4   7   1       19.92       21.80      1.30 o 
  -3   7   1        4.79        0.62      0.68 o 
  -2   7   1       43.08       47.29      1.43 o 
  -1   7   1        5.36        2.36      0.88 o 
   0   7   1      863.18      909.68     10.09 o 
   1   7   1     3089.04     3297.89     32.93 o 
   2   7   1      365.43      387.24      4.28 o 
   3   7   1      398.15      413.93      5.50 o 
   4   7   1        2.43        3.03      0.96 o 
   5   7   1      160.15      156.22      6.16 o 
   6   7   1        2.86        2.62      2.22 o 
   7   7   1      449.96      418.61      9.85 o 
   8   7   1       46.84       34.55      4.94 o 
   9   7   1       48.86       58.12      6.78 o 
  10   7   1      368.22      430.17     11.33 o 
  -9   8   1      150.56      162.70      5.72 o 
  -8   8   1       36.53       35.55      2.86 o 
  -7   8   1       57.16       53.60      6.83 o 
  -6   8   1       27.16       26.52      1.68 o 
  -5   8   1        7.81        6.81      1.07 o 
  -4   8   1        6.74        6.80      0.76 o 
  -3   8   1      635.01      612.50      7.89 o 
  -2   8   1       56.58       59.97      1.90 o 
  -1   8   1       29.04       35.30      1.44 o 
   0   8   1       96.34       89.20      2.19 o 
   1   8   1       27.80       26.39      1.84 o 
   2   8   1       44.18       37.53      2.42 o 
   3   8   1       32.56       45.35      1.89 o 
   4   8   1        2.00        1.56      1.19 o 
   5   8   1       45.43       42.18      2.48 o 
   6   8   1        1.64        0.37      1.87 o 
   7   8   1        3.61        2.94      1.88 o 
   8   8   1       30.88       35.83      7.26 o 
   9   8   1      236.73      244.88      8.42 o 
  -9   9   1       18.56       19.57      3.71 o 
  -8   9   1        0.56       -1.15      6.61 o 
  -7   9   1       30.82       30.49      2.92 o 
  -6   9   1       83.95       79.31      3.31 o 
  -5   9   1       22.02       21.34      1.69 o 
  -4   9   1      170.47      173.86      4.14 o 
  -3   9   1      365.13      308.71      5.60 o 
  -2   9   1       30.56       27.30      3.09 o 
  -1   9   1     1243.34     1279.29     17.51 o 
   0   9   1      542.30      556.47      9.21 o 
   1   9   1       22.58       19.22      1.57 o 
   2   9   1        4.02        3.52      1.85 o 
   3   9   1        4.43       10.47      1.15 o 
   4   9   1       80.54       82.84      3.86 o 
   5   9   1       42.58       33.66      2.43 o 
   6   9   1        1.14       -0.35      2.03 o 
   7   9   1       10.82       16.92      2.78 o 
   8   9   1       11.35       10.77      2.96 o 
  -8  10   1      102.30      109.08     10.62 o 
  -7  10   1       26.08       27.66      3.73 o 
  -6  10   1       46.77       50.64      3.11 o 
  -5  10   1        4.19        2.27      2.20 o 
  -4  10   1       65.05       61.57      2.65 o 
  -3  10   1       71.85       81.81      2.88 o 
  -2  10   1       41.04       42.02      2.61 o 
  -1  10   1      138.54      139.47      6.59 o 
   0  10   1       30.78       27.79      1.90 o 
   1  10   1      144.43      143.49      4.06 o 
   2  10   1       26.59       23.24      1.87 o 
   3  10   1       11.20       13.71      6.19 o 
   4  10   1       15.60       12.38      2.19 o 
   5  10   1       33.42       35.68      2.95 o 
   6  10   1        0.08       -2.32      2.32 o 
   7  10   1        2.10        1.10      3.03 o 
   8  10   1      124.58      123.77      6.54 o 
  -7  11   1      135.79      151.07     23.16 o 
  -6  11   1       23.10       21.92      7.25 o 
  -5  11   1       15.97       20.32      2.90 o 
  -4  11   1       12.12       10.02      4.31 o 
  -3  11   1      160.24      158.91      4.99 o 
  -2  11   1       41.51       45.51      5.18 o 
  -1  11   1        6.31        6.48      1.93 o 
   0  11   1        6.33        4.14      2.17 o 
   1  11   1       21.94       27.51      2.71 o 
   2  11   1       87.06       84.16     11.54 o 
   3  11   1        0.09        0.20      3.33 o 
   4  11   1        1.75        6.01      2.66 o 
   5  11   1        2.61       -0.65      2.28 o 
   6  11   1        0.02        5.27      3.24 o 
   7  11   1       27.17       20.11      4.05 o 
  -6  12   1      165.04      172.94      8.53 o 
  -5  12   1       15.80       22.43      3.23 o 
  -4  12   1       40.26       39.88      3.66 o 
  -3  12   1        1.14       -0.78      2.37 o 
  -2  12   1        0.87        1.79      2.39 o 
  -1  12   1       78.70       77.41      4.58 o 
   0  12   1       17.02       13.10      2.52 o 
   1  12   1        9.08        4.78      5.22 o 
   2  12   1       50.00       54.80      5.24 o 
   3  12   1       30.88       40.00      9.08 o 
   4  12   1        3.34       -4.12      4.12 o 
   5  12   1      127.75      145.29      6.17 o 
  -4  13   1       10.33       10.19      3.17 o 
  -3  13   1       17.26       15.90      3.75 o 
  -2  13   1        9.48        8.03      3.85 o 
  -1  13   1        5.66        6.35      3.93 o 
   0  13   1        0.48        2.52      3.99 o 
   1  13   1       14.34       15.77      3.40 o 
   2  13   1        0.40       -3.40      3.40 o 
   3  13   1        1.28       -1.61      6.88 o 
  -2 -13   2       79.56      101.94      8.39 o 
  -1 -13   2       79.29       83.71      7.00 o 
   0 -13   2       27.52       27.38      5.41 o 
   1 -13   2       10.07       11.05      6.99 o 
   2 -13   2       19.89       12.67      4.22 o 
   3 -13   2        0.01       -2.28      3.66 o 
  -4 -12   2      104.92      100.42      5.24 o 
  -3 -12   2       53.69       52.74      5.56 o 
  -2 -12   2       59.68       50.62     12.18 o 
  -1 -12   2       28.08       31.72      5.38 o 
   0 -12   2      237.84      228.65      9.05 o 
   1 -12   2       26.09       26.21      4.50 o 
   2 -12   2       33.55       30.47      3.23 o 
   3 -12   2      225.83      227.20      6.82 o 
   4 -12   2       24.07       23.00      3.64 o 
   5 -12   2        0.50       -4.34      5.85 o 
  -6 -11   2        0.01        0.47      3.66 o 
  -5 -11   2       24.73       16.79      5.06 o 
  -4 -11   2        8.47       11.25      2.74 o 
  -3 -11   2       76.02       55.93      3.50 o 
  -2 -11   2      471.59      463.79     13.30 o 
  -1 -11   2       20.22       17.16      3.68 o 
   0 -11   2      168.81      164.27      4.92 o 
   1 -11   2        1.94        2.40      1.72 o 
   2 -11   2        0.22        1.73      2.23 o 
   3 -11   2      100.17      104.49      4.34 o 
   4 -11   2        1.90        0.18      2.67 o 
   5 -11   2      110.85      109.58      4.83 o 
   6 -11   2      149.01      141.14      8.92 o 
   7 -11   2        1.31        6.14      9.68 o 
  -7 -10   2       26.25       33.72      4.73 o 
  -6 -10   2      107.33      110.37      4.57 o 
  -5 -10   2       41.99       39.43      5.85 o 
  -4 -10   2       43.51       45.89      4.20 o 
  -3 -10   2      400.79      420.44      9.45 o 
  -2 -10   2      110.91      103.70      5.55 o 
  -1 -10   2       27.46       23.88      2.01 o 
   0 -10   2        0.46        1.42      2.21 o 
   1 -10   2        2.86        3.24      1.62 o 
   2 -10   2       17.87       19.50      1.76 o 
   3 -10   2       12.40       13.88      1.77 o 
   4 -10   2      255.06      255.51      5.73 o 
   5 -10   2      168.78      179.12      5.44 o 
   6 -10   2        0.30        1.94      4.43 o 
   7 -10   2       15.89       12.12      3.43 o 
   8 -10   2        1.94        1.41      3.84 o 
  -8  -9   2       11.25        9.18      3.57 o 
  -7  -9   2      122.95      129.25      6.38 o 
  -6  -9   2       74.83       76.16      3.52 o 
  -5  -9   2        4.07        2.68      1.97 o 
  -4  -9   2       14.30       14.27      2.05 o 
  -3  -9   2      113.32       87.64      3.18 o 
  -2  -9   2       49.82       42.93      1.57 o 
  -1  -9   2      303.83      284.77      4.42 o 
   0  -9   2      463.97      459.39      7.88 o 
   1  -9   2      387.96      375.76      6.40 o 
   2  -9   2        2.56        1.07      1.03 o 
   3  -9   2      766.02      781.56     10.10 o 
   4  -9   2      100.99      107.71      2.33 o 
   5  -9   2        3.37        0.89      1.57 o 
   6  -9   2       51.51       59.06      2.80 o 
   7  -9   2      232.55      229.49     13.96 o 
   8  -9   2       27.51       31.32      3.55 o 
   9  -9   2        0.23        3.67      3.56 o 
  -8  -8   2        9.70       12.22      3.44 o 
  -7  -8   2        0.21       -3.41      3.41 o 
  -6  -8   2       78.88       60.91      3.05 o 
  -5  -8   2       62.51       63.00      2.71 o 
  -4  -8   2        2.00       -0.01      1.51 o 
  -3  -8   2       13.29       17.99      1.33 o 
  -2  -8   2      661.96      648.91      8.35 o 
  -1  -8   2     1025.20     1051.49     12.61 o 
   0  -8   2       17.26       24.87      1.17 o 
   1  -8   2      301.92      302.18      4.16 o 
   2  -8   2      552.00      581.45      6.60 o 
   3  -8   2        6.21        4.52      0.92 o 
   4  -8   2       44.39       40.02      1.35 o 
   5  -8   2      243.61      244.78      3.53 o 
   6  -8   2      428.31      425.21      9.75 o 
   7  -8   2        0.49        1.72      1.63 o 
   8  -8   2        7.29        6.55      4.08 o 
   9  -8   2        7.53        5.29      4.28 o 
  -9  -7   2        3.20       -3.55      3.55 o 
  -8  -7   2       10.76       12.67      3.40 o 
  -7  -7   2      113.68      101.15      3.49 o 
  -6  -7   2      253.85      229.88      4.72 o 
  -5  -7   2       24.95       22.14      2.77 o 
  -4  -7   2      182.72      174.93      3.34 o 
  -3  -7   2        0.72        0.62      1.65 o 
  -2  -7   2      956.76     1002.24     20.55 o 
  -1  -7   2      950.97      925.69      9.01 o 
   0  -7   2      117.16      103.11      3.76 o 
   1  -7   2        0.84        1.96      0.75 o 
   2  -7   2       36.07       38.41      1.29 o 
   3  -7   2       24.01       26.60      1.03 o 
   4  -7   2        7.92        9.22      1.10 o 
   5  -7   2      473.83      496.44      5.37 o 
   6  -7   2      441.19      451.90      5.36 o 
   7  -7   2       14.14       13.16      1.98 o 
   8  -7   2      124.15      128.50      3.93 o 
   9  -7   2        5.10       -0.90      2.07 o 
  10  -7   2        2.34        3.91      7.19 o 
 -10  -6   2       82.30       75.90      4.49 o 
  -9  -6   2        1.86       -0.10      3.99 o 
  -8  -6   2        4.71        4.60      3.68 o 
  -7  -6   2        8.81       10.53      1.83 o 
  -6  -6   2        1.86        2.59      1.25 o 
  -5  -6   2       22.75       28.57      1.76 o 
  -4  -6   2       93.78      101.47      2.12 o 
  -3  -6   2     1227.63     1362.45     12.89 o 
  -2  -6   2       68.32       61.65      2.40 o 
  -1  -6   2       18.16       19.53      0.76 o 
   0  -6   2     2501.63     2581.99     21.90 o 
   1  -6   2      186.87      182.37      2.04 o 
   2  -6   2       25.97       19.06      0.76 o 
   3  -6   2      419.46      387.87      3.92 o 
   4  -6   2      138.33      131.11      1.75 o 
   5  -6   2      226.67      235.64      3.48 o 
   6  -6   2      594.05      603.59      6.77 o 
   7  -6   2      620.59      664.09      7.86 o 
   8  -6   2       56.97       47.68      2.57 o 
   9  -6   2        1.83       -0.04      1.86 o 
  10  -6   2        2.75       -3.14      3.69 o 
 -10  -5   2        2.20        3.95      2.60 o 
  -9  -5   2       32.84       29.14      3.02 o 
  -8  -5   2       86.40       70.83      3.20 o 
  -7  -5   2       21.85       20.59      1.52 o 
  -6  -5   2      307.42      271.13      4.24 o 
  -5  -5   2      523.03      565.56      6.65 o 
  -4  -5   2      399.33      432.26      4.31 o 
  -3  -5   2       13.52       12.88      0.79 o 
  -2  -5   2        0.10        1.36      0.52 o 
  -1  -5   2     5338.69     5484.29     44.58 o 
   0  -5   2     1841.37     1770.94     15.54 o 
   1  -5   2      522.20      500.90      4.46 o 
   2  -5   2       21.74       13.08      0.63 o 
   3  -5   2      503.12      438.95      7.03 o 
   4  -5   2      138.63      127.79      1.62 o 
   5  -5   2      391.92      408.20      3.99 o 
   6  -5   2      198.86      210.09      2.61 o 
   7  -5   2      711.43      733.23      7.14 o 
   8  -5   2        0.02       -0.27      1.00 o 
   9  -5   2      240.77      256.11      4.89 o 
  10  -5   2       81.81       83.97      3.74 o 
  11  -5   2       15.54       18.70      3.89 o 
 -10  -4   2       77.40       91.03      4.22 o 
  -9  -4   2      240.73      232.30      5.87 o 
  -8  -4   2       37.38       30.61      2.05 o 
  -7  -4   2       72.23       76.83      1.73 o 
  -6  -4   2       51.86       47.31      1.50 o 
  -5  -4   2      302.32      335.16      3.66 o 
  -4  -4   2       16.85       12.51      0.86 o 
  -3  -4   2     2170.96     2339.17     19.09 o 
  -2  -4   2     8781.59     9534.20     79.40 o 
  -1  -4   2     3744.21     3838.19     32.42 o 
   0  -4   2     3752.13     3715.54     31.49 o 
   1  -4   2      245.79      215.29      2.38 o 
   2  -4   2       41.79       48.87      0.82 o 
   3  -4   2      511.80      487.74      4.37 o 
   4  -4   2      289.75      283.90      2.73 o 
   5  -4   2       30.37       39.50      1.09 o 
   6  -4   2      681.79      685.06      6.03 o 
   7  -4   2     2269.11     2365.47     19.04 o 
   8  -4   2        0.90        2.69      0.77 o 
   9  -4   2        0.05       -0.88      2.06 o 
  10  -4   2       62.26       54.78      3.04 o 
  11  -4   2        1.84        1.63      3.21 o 
 -11  -3   2        1.41        2.82      3.42 o 
 -10  -3   2       10.97        4.17      2.41 o 
  -9  -3   2       65.55       67.66      5.41 o 
  -8  -3   2      185.78      173.78      3.72 o 
  -7  -3   2       38.17       29.69      1.19 o 
  -6  -3   2        2.36        3.60      1.32 o 
  -5  -3   2      113.76      108.18      1.63 o 
  -4  -3   2      987.93     1103.24     11.18 o 
  -3  -3   2      469.32      509.53      5.83 o 
  -2  -3   2     2718.06     2728.45     21.88 o 
  -1  -3   2      585.54      638.87      5.29 o 
   0  -3   2      515.40      485.72      4.46 o 
   1  -3   2     3195.21     2950.88     35.42 o 
   2  -3   2       76.15       66.02      0.81 o 
   3  -3   2      538.49      489.75      4.01 o 
   4  -3   2       10.36       10.47      0.45 o 
   5  -3   2      418.51      420.25      5.46 o 
   6  -3   2      389.37      420.21      4.06 o 
   7  -3   2      138.41      130.17      1.97 o 
   8  -3   2      367.66      355.79      3.95 o 
   9  -3   2       75.36       82.77      1.99 o 
  10  -3   2        0.00        0.41      1.54 o 
  11  -3   2       53.06       55.89      5.77 o 
 -11  -2   2        9.63       14.88      3.84 o 
 -10  -2   2       50.15       55.79      4.62 o 
  -9  -2   2      312.80      329.76     10.51 o 
  -8  -2   2      106.33      105.51      2.80 o 
  -7  -2   2      116.05      119.86      1.90 o 
  -6  -2   2       64.17       49.17      1.44 o 
  -5  -2   2       18.70       33.13      0.88 o 
  -4  -2   2       70.42       97.71      1.19 o 
  -3  -2   2      130.76      143.54      1.43 o 
  -2  -2   2       37.14       43.94      1.52 o 
  -1  -2   2      439.15      389.57      3.23 o 
   0  -2   2     8917.59     8462.37     87.32 o 
   1  -2   2     3290.82     3144.89     27.32 o 
   2  -2   2        9.23        5.43      0.31 o 
   3  -2   2        3.07        3.82      0.26 o 
   4  -2   2     1166.74     1232.09     11.14 o 
   5  -2   2       82.03      101.62      1.28 o 
   6  -2   2      156.48      208.45      2.48 o 
   7  -2   2        0.21        0.22      0.67 o 
   8  -2   2      389.81      407.92      5.86 o 
   9  -2   2      288.39      292.71     12.55 o 
  10  -2   2       49.13       49.12      3.44 o 
  11  -2   2       32.53       28.18      4.58 o 
 -11  -1   2      112.10      128.71     13.12 o 
 -10  -1   2       71.70       67.03      3.08 o 
  -9  -1   2        0.12       -0.44      1.90 o 
  -8  -1   2      983.22      982.01     10.16 o 
  -7  -1   2        0.88        0.86      0.79 o 
  -6  -1   2      244.74      244.17      2.61 o 
  -5  -1   2        7.20        4.80      0.49 o 
  -4  -1   2      888.56      946.59      7.41 o 
  -3  -1   2       25.33       17.49      0.48 o 
  -2  -1   2      351.00      302.54      2.56 o 
  -1  -1   2     2579.38     2504.58     21.32 o 
   0  -1   2     1137.92     1029.02     36.65 o 
   1  -1   2      129.62      120.24      2.52 o 
   2  -1   2     5464.87     4954.34     34.50 o 
   3  -1   2      187.90      175.16      2.09 o 
   4  -1   2      483.72      491.76      5.35 o 
   5  -1   2        1.11        5.16      0.46 o 
   6  -1   2       35.16       32.89      0.68 o 
   7  -1   2      543.19      590.81      7.84 o 
   8  -1   2      125.63      123.04      3.05 o 
   9  -1   2      101.35       99.72      5.59 o 
  10  -1   2       70.61       70.58      6.24 o 
  11  -1   2       51.21       48.90      7.19 o 
  12  -1   2        0.34       -0.38      5.09 o 
 -11   0   2        0.21       -2.78      2.78 o 
 -10   0   2       98.12      100.21      3.51 o 
  -9   0   2        1.56        0.78      1.41 o 
  -8   0   2       43.92       37.53      1.29 o 
  -7   0   2        0.01       -0.53      0.71 o 
  -6   0   2       26.36       25.58      0.88 o 
  -5   0   2        0.14        0.71      0.52 o 
  -4   0   2      811.37      920.97      7.85 o 
  -3   0   2        1.87        1.93      0.26 o 
  -2   0   2      547.23      451.96      3.75 o 
  -1   0   2        2.65        3.69      0.28 o 
   2   0   2    11339.34    10667.35    233.84 o 
   3   0   2        2.99        2.69      0.39 o 
   4   0   2     2074.19     2160.06     21.09 o 
   5   0   2        1.58        0.70      0.44 o 
   6   0   2      723.41      730.08      6.83 o 
   7   0   2        0.99        0.10      0.85 o 
   8   0   2      737.14      742.99      9.50 o 
   9   0   2        1.92       -1.21      1.38 o 
  10   0   2       43.25       38.37      2.55 o 
  11   0   2        1.53       -1.71      2.38 o 
  12   0   2       89.44       91.25      6.04 o 
 -11   1   2        0.42       -2.26      2.72 o 
 -10   1   2      114.42      101.34      3.42 o 
  -9   1   2       47.28       43.28      2.22 o 
  -8   1   2      338.82      343.19      4.48 o 
  -7   1   2       62.70       62.63      1.51 o 
  -6   1   2      200.39      212.32      2.63 o 
  -5   1   2      299.48      267.49      3.05 o 
  -4   1   2        1.93        3.53      0.41 o 
  -3   1   2      121.74      127.31      1.48 o 
  -2   1   2      123.17       97.29      1.64 o 
   1   1   2      501.87      467.48      6.35 o 
   2   1   2     2585.69     2390.94     19.04 o 
   3   1   2        0.06        0.02      0.25 o 
   4   1   2      205.79      202.05      1.91 o 
   5   1   2        0.06        0.35      0.35 o 
   6   1   2       23.98       14.83      0.71 o 
   7   1   2      586.75      644.13      8.76 o 
   8   1   2       11.79       10.98      1.21 o 
   9   1   2      265.74      259.30      6.95 o 
  10   1   2       17.31       18.79      2.14 o 
  11   1   2       78.35       74.70      6.86 o 
  12   1   2       12.36        4.85      3.65 o 
 -11   2   2        2.38        7.90      2.71 o 
 -10   2   2      158.82      163.16      4.13 o 
  -9   2   2       81.41       83.80      3.57 o 
  -8   2   2       78.29       98.27      1.93 o 
  -7   2   2       35.77       43.20      1.54 o 
  -6   2   2      159.50      162.26      2.18 o 
  -5   2   2      734.10      849.00     19.98 o 
  -4   2   2       53.42       55.67      0.96 o 
  -3   2   2       18.20       12.42      0.48 o 
  -2   2   2     1907.76     1934.59     17.92 o 
  -1   2   2    13669.64    13226.50    203.96 o 
   0   2   2     2885.95     2608.85     27.50 o 
   1   2   2     5998.58     5793.19     52.11 o 
   2   2   2      300.81      261.13      3.92 o 
   3   2   2     1408.73     1497.55     11.88 o 
   4   2   2      249.09      244.78      2.30 o 
   5   2   2     2011.10     2155.46     26.26 o 
   6   2   2        3.35        6.80      0.52 o 
   7   2   2        7.43       10.38      0.68 o 
   8   2   2       78.66       88.35      1.86 o 
   9   2   2       82.54       76.86      5.19 o 
  10   2   2      222.67      226.31      6.01 o 
  11   2   2        0.77        1.37      2.46 o 
 -11   3   2       85.29       80.84      6.27 o 
 -10   3   2        7.51        9.87      2.02 o 
  -9   3   2       78.42       78.22      2.71 o 
  -8   3   2      176.99      173.53      3.09 o 
  -7   3   2      149.60      142.90      2.10 o 
  -6   3   2      731.12      706.20      6.45 o 
  -5   3   2       81.33       64.82      1.88 o 
  -4   3   2       17.01       16.60      0.53 o 
  -3   3   2      202.00      248.75      3.44 o 
  -2   3   2     2775.81     2790.85     24.93 o 
  -1   3   2     5274.42     5079.04     48.18 o 
   0   3   2    15188.61    13782.25    173.59 o 
   1   3   2     1400.35     1368.83     13.40 o 
   2   3   2     2082.42     2000.01     17.93 o 
   3   3   2       13.63       15.00      0.55 o 
   4   3   2       36.59       30.67      0.76 o 
   5   3   2       57.69       58.15      0.97 o 
   6   3   2       14.86       16.88      0.77 o 
   7   3   2      929.66      988.02      9.73 o 
   8   3   2      576.08      605.71      6.88 o 
   9   3   2       69.28       70.58      2.22 o 
  10   3   2        5.74        2.67      2.22 o 
  11   3   2        6.18        8.33      3.81 o 
 -11   4   2        2.15        4.06      2.78 o 
 -10   4   2       40.27       45.37      2.76 o 
  -9   4   2        5.43        7.81      1.86 o 
  -8   4   2      446.25      480.40      7.41 o 
  -7   4   2       31.56       33.80      1.09 o 
  -6   4   2      396.48      436.04      4.32 o 
  -5   4   2        3.96        6.26      0.56 o 
  -4   4   2     2251.94     2443.22     24.15 o 
  -3   4   2     1942.21     2110.19     19.01 o 
  -2   4   2     1178.52     1316.97     12.09 o 
  -1   4   2      224.68      211.15      2.44 o 
   0   4   2      914.79      941.01     10.02 o 
   1   4   2      134.48      122.05      1.59 o 
   2   4   2       16.66       21.04      0.60 o 
   3   4   2       43.54       50.91      0.98 o 
   4   4   2      169.29      171.74      2.33 o 
   5   4   2      202.19      203.14      3.54 o 
   6   4   2      243.88      257.40      2.91 o 
   7   4   2      359.91      383.12      4.88 o 
   8   4   2       70.13       66.99      3.18 o 
   9   4   2      104.91      112.62      3.30 o 
  10   4   2      162.56      178.19      5.57 o 
  11   4   2        1.75        3.19      3.66 o 
 -10   5   2      113.75      122.78      3.97 o 
  -9   5   2       33.11       34.97      3.78 o 
  -8   5   2      544.33      546.43     11.45 o 
  -7   5   2      145.52      130.23      7.40 o 
  -6   5   2       80.68       79.60      2.88 o 
  -5   5   2        6.34        5.66      0.80 o 
  -4   5   2      198.57      215.83      7.26 o 
  -3   5   2      723.75      728.93      6.95 o 
  -2   5   2     2197.11     2329.41     26.24 o 
  -1   5   2       91.40       98.90      2.88 o 
   0   5   2      842.23      816.77      8.02 o 
   1   5   2      303.44      316.26      3.54 o 
   2   5   2       83.11       81.05      1.26 o 
   3   5   2      630.62      653.04      6.24 o 
   4   5   2      828.37      861.24      7.93 o 
   5   5   2       54.04       56.02      1.24 o 
   6   5   2      466.77      489.07      4.89 o 
   7   5   2        2.23        3.29      0.62 o 
   8   5   2     1103.34     1136.55     16.12 o 
   9   5   2      163.73      169.76      7.48 o 
  10   5   2        0.28        2.85      1.90 o 
  11   5   2        3.69       -0.29      3.82 o 
 -10   6   2        2.45        3.81      5.83 o 
  -9   6   2        8.10        3.48      3.64 o 
  -8   6   2        3.36        1.75      1.47 o 
  -7   6   2      194.43      186.44      3.63 o 
  -6   6   2        9.10       11.13      1.05 o 
  -5   6   2      354.44      383.22      6.75 o 
  -4   6   2       22.31       24.88      1.77 o 
  -3   6   2       37.74       48.78      1.03 o 
  -2   6   2       24.66       19.46      1.29 o 
  -1   6   2       32.33       41.75      3.61 o 
   0   6   2       53.97       49.20      1.09 o 
   1   6   2       10.77       10.85      1.27 o 
   2   6   2       50.34       65.60      1.33 o 
   3   6   2        6.40        5.62      0.64 o 
   4   6   2       70.91       71.18      1.58 o 
   5   6   2      210.11      231.86      3.11 o 
   6   6   2       95.55       91.41      3.85 o 
   7   6   2      181.82      175.13      3.51 o 
   8   6   2      110.01      107.68      3.57 o 
   9   6   2       16.27       14.80      2.42 o 
  10   6   2       40.22       42.10      3.18 o 
 -10   7   2       49.87       52.43      4.44 o 
  -9   7   2        1.78        1.06      6.96 o 
  -8   7   2      113.33      104.67      3.88 o 
  -7   7   2      142.23      138.17      3.24 o 
  -6   7   2        0.10       -0.02      1.95 o 
  -5   7   2      427.26      443.73      5.40 o 
  -4   7   2        5.43        4.50      0.77 o 
  -3   7   2      245.07      230.97      3.06 o 
  -2   7   2       78.66       90.11      1.91 o 
  -1   7   2     1469.64     1497.34     18.67 o 
   0   7   2      423.82      449.47      4.99 o 
   1   7   2        0.03        0.37      0.75 o 
   2   7   2       31.31       26.05      1.46 o 
   3   7   2       68.54       61.76      1.54 o 
   4   7   2        6.69        6.14      1.04 o 
   5   7   2      380.07      379.86      5.29 o 
   6   7   2       49.55       44.34      2.24 o 
   7   7   2       11.04       11.98      1.93 o 
   8   7   2        7.71        5.96      1.91 o 
   9   7   2       15.66       13.27      2.81 o 
  10   7   2       73.95       78.83      4.42 o 
  -9   8   2       48.21       59.84      3.74 o 
  -8   8   2       18.48       23.09      2.75 o 
  -7   8   2      270.93      279.17      7.00 o 
  -6   8   2        2.14        3.36      1.24 o 
  -5   8   2       50.77       67.66      2.29 o 
  -4   8   2      181.24      203.89      3.58 o 
  -3   8   2       93.75       98.63      2.21 o 
  -2   8   2       93.96       81.79      3.36 o 
  -1   8   2     1067.56     1151.98     13.20 o 
   0   8   2      126.92      107.09      3.88 o 
   1   8   2     1084.93     1137.04     13.11 o 
   2   8   2      155.84      142.67      2.75 o 
   3   8   2      235.60      226.89      3.46 o 
   4   8   2      196.12      213.42      3.90 o 
   5   8   2       41.59       55.93      2.23 o 
   6   8   2        6.64        5.37      2.66 o 
   7   8   2      326.53      341.95      7.14 o 
   8   8   2        0.01       -0.46      3.98 o 
   9   8   2       44.57       59.91      5.86 o 
  -8   9   2        8.34       11.88      2.75 o 
  -7   9   2      163.35      151.16      5.40 o 
  -6   9   2        4.62        5.92      2.02 o 
  -5   9   2       50.61       46.76      3.44 o 
  -4   9   2       27.79       33.31      3.10 o 
  -3   9   2       45.03       40.72      5.50 o 
  -2   9   2      210.75      192.80      4.48 o 
  -1   9   2       16.84       15.85      1.91 o 
   0   9   2       21.96       22.20      1.72 o 
   1   9   2        0.00        0.56      1.44 o 
   2   9   2      183.60      182.55      3.95 o 
   3   9   2      329.80      339.42      5.40 o 
   4   9   2        3.45        6.97      1.63 o 
   5   9   2        7.01       11.08      2.03 o 
   6   9   2       30.76       28.55      3.08 o 
   7   9   2       36.33       31.89      3.21 o 
   8   9   2        0.95        3.06      2.82 o 
   9   9   2      352.51      374.81     12.99 o 
  -8  10   2       24.92       21.33      3.57 o 
  -7  10   2       17.16       19.65      3.65 o 
  -6  10   2       51.90       46.93      3.05 o 
  -5  10   2      174.11      178.82      5.86 o 
  -4  10   2       32.43       30.68      2.20 o 
  -3  10   2       43.39       40.83      2.04 o 
  -2  10   2       14.29       15.69      1.91 o 
  -1  10   2      256.18      249.90      9.46 o 
   0  10   2      471.00      485.56      9.81 o 
   1  10   2        0.60        2.85      1.67 o 
   2  10   2        1.01       -0.11      4.09 o 
   3  10   2        0.08        0.10      1.33 o 
   4  10   2      133.79      113.17      4.38 o 
   5  10   2        4.47        8.34      2.08 o 
   6  10   2        7.67        3.16      2.70 o 
   7  10   2        8.28        6.04      3.37 o 
   8  10   2        4.54        2.67      3.53 o 
  -7  11   2      117.07      144.04      8.28 o 
  -6  11   2        1.55        6.86      7.91 o 
  -5  11   2        5.85        0.96      2.00 o 
  -4  11   2      139.10      139.40      4.57 o 
  -3  11   2       19.49       21.55      2.34 o 
  -2  11   2       20.07       15.16      2.21 o 
  -1  11   2       12.22       11.71      2.01 o 
   0  11   2       13.73       12.40      2.22 o 
   1  11   2        8.59        5.28      4.54 o 
   2  11   2       65.56       68.27      6.61 o 
   3  11   2       48.37       50.34      3.92 o 
   4  11   2        0.97       -2.59      2.78 o 
   5  11   2       81.98       93.89      4.71 o 
   6  11   2       77.31       85.80      4.70 o 
   7  11   2       14.21       18.69      5.28 o 
  -5  12   2       28.47       41.40      3.79 o 
  -4  12   2       32.38       38.36      3.66 o 
  -3  12   2        4.39        5.58      2.17 o 
  -2  12   2       88.39       91.49      4.58 o 
  -1  12   2        4.38        5.73      2.78 o 
   0  12   2       74.54       70.32      3.38 o 
   1  12   2       76.54       73.10      4.30 o 
   2  12   2       33.81       36.14      4.51 o 
   3  12   2      110.54      132.34      6.14 o 
   4  12   2        4.34        6.32      3.65 o 
   5  12   2       11.04       11.46      4.42 o 
  -4  13   2       39.23       34.85      4.81 o 
  -3  13   2       96.66      103.05      5.20 o 
  -2  13   2        2.73        6.71      3.35 o 
  -1  13   2       94.29       88.12      6.36 o 
   0  13   2       22.43       18.99      3.38 o 
   1  13   2        0.17        1.28      4.90 o 
   2  13   2       11.37        6.19      3.38 o 
   3  13   2        0.16        5.77      4.66 o 
   4  13   2       10.49        8.95      4.25 o 
  -1 -13   3       47.68       51.42      9.73 o 
   0 -13   3       16.32        7.88      4.05 o 
   1 -13   3      127.46      138.73      6.66 o 
   2 -13   3        1.78        3.48      4.69 o 
   3 -13   3        5.63        7.01      3.97 o 
  -4 -12   3       18.35       14.42      4.38 o 
  -3 -12   3       24.71       23.38      5.39 o 
  -2 -12   3        5.76        6.74      4.04 o 
  -1 -12   3        3.78        0.90      3.80 o 
   0 -12   3        1.70        6.74      3.74 o 
   1 -12   3       81.59       89.35      5.15 o 
   2 -12   3       22.48       19.79      3.34 o 
   3 -12   3       18.42       19.24      3.20 o 
   4 -12   3       70.37       69.66      5.55 o 
   5 -12   3        8.75        0.57      6.45 o 
  -5 -11   3       14.19       19.08      3.25 o 
  -4 -11   3       43.53       32.16      3.63 o 
  -3 -11   3       50.23       51.26     10.35 o 
  -2 -11   3       52.83       36.67      3.72 o 
  -1 -11   3       99.03       86.25      6.48 o 
   0 -11   3       46.26       42.23      2.71 o 
   1 -11   3       39.32       46.42      8.25 o 
   2 -11   3       27.77       28.19      2.78 o 
   3 -11   3      162.26      164.83      4.84 o 
   4 -11   3       88.78       82.43      4.24 o 
   5 -11   3       12.71       20.45      3.82 o 
   6 -11   3      108.18      104.98     12.44 o 
   7 -11   3        6.59        7.34      3.98 o 
  -6 -10   3       14.94       12.56      5.19 o 
  -5 -10   3       98.18      100.73      6.48 o 
  -4 -10   3       14.34       16.68      2.56 o 
  -3 -10   3       60.85       39.96      3.45 o 
  -2 -10   3      146.53      136.13      4.56 o 
  -1 -10   3      714.15      724.79     11.65 o 
   0 -10   3        0.86        0.00      1.09 o 
   1 -10   3       13.24       12.01      1.68 o 
   2 -10   3      341.74      363.26      6.50 o 
   3 -10   3        0.02        0.48      3.08 o 
   4 -10   3        1.59        3.11      2.48 o 
   5 -10   3        3.55        4.52      2.00 o 
   6 -10   3      130.08      142.53      7.70 o 
   7 -10   3       26.49       27.39      5.92 o 
   8 -10   3       40.53       43.96      5.08 o 
  -7  -9   3       42.58       47.83      4.33 o 
  -6  -9   3       10.41        5.76      2.09 o 
  -5  -9   3        7.70        8.51      2.06 o 
  -4  -9   3       83.33       69.79      2.87 o 
  -3  -9   3      784.54      786.87     12.54 o 
  -2  -9   3        1.03       -0.18      1.64 o 
  -1  -9   3        8.45        8.80      1.05 o 
   0  -9   3       32.09       29.61      1.35 o 
   1  -9   3       51.88       49.19      2.14 o 
   2  -9   3       97.88       97.19      3.74 o 
   3  -9   3        5.06        5.23      1.32 o 
   4  -9   3      108.69      106.48      3.39 o 
   5  -9   3      399.40      420.20      6.11 o 
   6  -9   3       12.04       13.14      2.12 o 
   7  -9   3       11.38       14.87      3.06 o 
   8  -9   3       24.16       22.03      7.26 o 
   9  -9   3       15.98       18.60      5.30 o 
  -8  -8   3        0.36       -2.94      2.94 o 
  -7  -8   3       29.01       27.36      3.48 o 
  -6  -8   3      225.27      233.21      7.93 o 
  -5  -8   3       98.30      135.80      9.61 o 
  -4  -8   3      132.77      123.83      3.49 o 
  -3  -8   3       95.84       80.74      3.31 o 
  -2  -8   3        0.41        1.18      1.38 o 
  -1  -8   3      424.79      451.61      6.00 o 
   0  -8   3      256.59      268.48      4.28 o 
   1  -8   3       36.94       36.54      1.24 o 
   2  -8   3      324.56      351.69      5.00 o 
   3  -8   3       13.07       12.39      1.17 o 
   4  -8   3      116.79      131.35      4.59 o 
   5  -8   3       57.85       53.19      1.80 o 
   6  -8   3      103.07      105.84      4.29 o 
   7  -8   3      197.15      208.33      5.20 o 
   8  -8   3       27.20       35.07      4.18 o 
   9  -8   3        1.21        1.04      2.82 o 
  -9  -7   3       20.92       18.09      4.02 o 
  -8  -7   3        4.12        5.95      3.15 o 
  -7  -7   3        9.89       12.68      2.20 o 
  -6  -7   3       28.94       21.83      2.22 o 
  -5  -7   3       16.08        8.97      3.36 o 
  -4  -7   3        0.45        2.52      1.28 o 
  -3  -7   3        5.94        2.36      1.56 o 
  -2  -7   3      249.34      275.43      3.95 o 
  -1  -7   3        5.24        8.05      0.84 o 
   0  -7   3       19.93       16.33      0.85 o 
   1  -7   3      311.98      292.09      3.67 o 
   2  -7   3      671.70      696.44      7.32 o 
   3  -7   3      226.38      225.44      2.95 o 
   4  -7   3       36.73       32.35      1.56 o 
   5  -7   3      930.36      968.73     10.22 o 
   6  -7   3      275.90      261.88      3.52 o 
   7  -7   3      562.05      569.12      7.82 o 
   8  -7   3       18.44       19.15      2.25 o 
   9  -7   3        8.37        5.66      2.96 o 
  10  -7   3       63.14       58.90      9.11 o 
  -9  -6   3       10.25        6.53      2.83 o 
  -8  -6   3       59.10       60.57      3.43 o 
  -7  -6   3      180.06      169.75      3.99 o 
  -6  -6   3       25.08       18.91      1.69 o 
  -5  -6   3       15.24       20.53      3.88 o 
  -4  -6   3       31.58       29.65      1.28 o 
  -3  -6   3        0.40        0.65      0.92 o 
  -2  -6   3      232.53      240.90      3.06 o 
  -1  -6   3     1202.06     1222.11     10.60 o 
   0  -6   3       78.38       72.60      1.39 o 
   1  -6   3       11.67        4.74      0.74 o 
   2  -6   3        9.43        9.53      0.64 o 
   3  -6   3       13.77       16.65      0.78 o 
   4  -6   3      272.01      268.55      3.09 o 
   5  -6   3       76.40       83.05      1.50 o 
   6  -6   3       44.37       51.60      1.30 o 
   7  -6   3        0.25        0.78      1.00 o 
   8  -6   3       10.29        9.62      1.42 o 
   9  -6   3        8.40        9.70      2.17 o 
  10  -6   3       44.39       49.96      5.69 o 
  11  -6   3       46.47       38.01      6.64 o 
 -10  -5   3       19.72       16.55      3.33 o 
  -9  -5   3       39.46       38.75      3.06 o 
  -8  -5   3        0.18       -2.35      2.35 o 
  -7  -5   3       10.71       10.58      1.47 o 
  -6  -5   3        5.88        7.98      1.23 o 
  -5  -5   3       28.34       24.43      1.25 o 
  -4  -5   3     1056.72     1076.92     10.05 o 
  -3  -5   3      157.56      166.04      2.35 o 
  -2  -5   3      353.96      360.79      4.88 o 
  -1  -5   3       17.88       16.32      0.73 o 
   0  -5   3      604.39      616.24      5.89 o 
   1  -5   3      218.88      235.31      2.97 o 
   2  -5   3     1038.59      968.09      9.27 o 
   3  -5   3       92.70       89.31      1.57 o 
   4  -5   3      404.07      388.93      4.67 o 
   5  -5   3       66.41       60.64      2.40 o 
   6  -5   3      292.64      298.70      3.30 o 
   7  -5   3        0.03        0.43      0.66 o 
   8  -5   3      105.79      101.90      4.06 o 
   9  -5   3        0.09        1.97      1.43 o 
  10  -5   3       20.11       23.99      7.11 o 
  11  -5   3        7.62        8.92      4.09 o 
 -10  -4   3        6.20        8.14      7.91 o 
  -9  -4   3        9.49        4.73      2.07 o 
  -8  -4   3       17.85       18.88      2.84 o 
  -7  -4   3       13.86       16.05      2.33 o 
  -6  -4   3       12.38       13.42      2.66 o 
  -5  -4   3      100.54       95.51      1.72 o 
  -4  -4   3      261.15      286.92      3.38 o 
  -3  -4   3      811.71      792.59      7.34 o 
  -2  -4   3     3164.79     3349.13     26.11 o 
  -1  -4   3        0.05        0.11      0.43 o 
   0  -4   3       58.75       75.22      1.10 o 
   1  -4   3       14.72       17.50      0.74 o 
   2  -4   3      307.01      273.64      4.00 o 
   3  -4   3       38.41       41.26      0.70 o 
   4  -4   3     1231.77     1218.83     10.33 o 
   5  -4   3       33.97       29.15      0.95 o 
   6  -4   3        4.21        6.49      0.60 o 
   7  -4   3      139.74      148.35      1.93 o 
   8  -4   3      138.06      137.14      3.12 o 
   9  -4   3        2.83        4.23      1.00 o 
  10  -4   3       55.11       52.99      5.87 o 
  11  -4   3        9.73        6.78      2.87 o 
 -10  -3   3       19.71       19.95      4.00 o 
  -9  -3   3      353.01      349.08      7.37 o 
  -8  -3   3       36.71       32.01      1.77 o 
  -7  -3   3       84.96       74.67      2.12 o 
  -6  -3   3      192.91      211.19      2.91 o 
  -5  -3   3      356.50      366.97      3.87 o 
  -4  -3   3     1775.27     1920.80     15.00 o 
  -3  -3   3        1.01        0.52      0.44 o 
  -2  -3   3      272.33      275.72      2.69 o 
  -1  -3   3       49.90       60.55      1.41 o 
   0  -3   3      713.23      644.47      5.65 o 
   1  -3   3     1564.94     1476.70     12.90 o 
   2  -3   3      482.05      448.28      4.11 o 
   3  -3   3       11.65       12.63      0.52 o 
   4  -3   3      327.42      339.82      2.95 o 
   5  -3   3      762.98      809.88      8.97 o 
   6  -3   3        2.20        2.49      0.53 o 
   7  -3   3      611.33      605.00      5.97 o 
   8  -3   3       10.49       11.07      0.62 o 
   9  -3   3      542.00      559.74      8.26 o 
  10  -3   3       99.55      101.59      3.31 o 
  11  -3   3      101.00      103.29      4.77 o 
 -11  -2   3        2.12        4.05      3.71 o 
 -10  -2   3        0.27       -0.87      2.30 o 
  -9  -2   3      102.08       94.04      3.32 o 
  -8  -2   3       12.30       14.57      1.48 o 
  -7  -2   3      350.83      330.93      4.31 o 
  -6  -2   3        3.50        3.93      0.72 o 
  -5  -2   3      236.08      266.47      2.57 o 
  -4  -2   3     1614.21     1753.32     14.20 o 
  -3  -2   3      273.47      232.83      2.19 o 
  -2  -2   3        2.09        3.84      0.73 o 
  -1  -2   3      392.69      431.20      4.05 o 
   0  -2   3        0.53        0.65      0.34 o 
   1  -2   3      582.75      511.36      4.83 o 
   2  -2   3     1748.61     1758.60     14.66 o 
   3  -2   3      555.28      543.78      4.91 o 
   4  -2   3       39.35       43.48      0.64 o 
   5  -2   3        0.04       -0.07      0.38 o 
   6  -2   3        3.39        3.83      1.11 o 
   7  -2   3      267.84      294.25      3.64 o 
   8  -2   3        0.73        2.07      0.77 o 
   9  -2   3      546.75      565.38      8.52 o 
  10  -2   3        9.30        9.01      4.20 o 
  11  -2   3      121.28      137.60      5.27 o 
  12  -2   3       14.81       15.63      3.81 o 
 -11  -1   3      240.38      260.73      8.54 o 
 -10  -1   3      256.29      246.83      5.88 o 
  -9  -1   3       24.91       25.58      2.18 o 
  -8  -1   3       81.30       73.19      2.26 o 
  -7  -1   3       34.21       23.01      0.91 o 
  -6  -1   3        8.29        6.87      0.66 o 
  -5  -1   3       40.67       40.98      0.87 o 
  -4  -1   3     1069.13     1158.30      9.80 o 
  -3  -1   3     2878.75     3046.49     23.71 o 
  -2  -1   3      953.29      921.50      8.20 o 
  -1  -1   3     1201.25     1060.73     10.05 o 
   0  -1   3       14.05       13.28      0.49 o 
   1  -1   3     1918.67     1813.64     16.70 o 
   2  -1   3       30.28       23.09      0.48 o 
   3  -1   3     1216.10     1175.52      8.86 o 
   4  -1   3      676.44      712.25      5.56 o 
   5  -1   3     1215.62     1309.03     26.33 o 
   6  -1   3     1485.17     1621.73     30.84 o 
   7  -1   3       13.46       18.78      0.97 o 
   8  -1   3      529.43      517.05      7.45 o 
   9  -1   3       34.79       31.87      2.26 o 
  10  -1   3        8.75        9.97      1.95 o 
  11  -1   3       61.23       58.57      3.35 o 
  12  -1   3       21.82       23.47      5.72 o 
 -11   0   3        0.01       -3.10      3.10 o 
 -10   0   3      189.05      194.99      4.76 o 
  -9   0   3        2.99        3.81      1.66 o 
  -8   0   3       74.69       75.37      2.11 o 
  -7   0   3        0.00       -0.31      1.12 o 
  -6   0   3      135.07      135.85      2.00 o 
  -5   0   3        0.16       -0.01      0.43 o 
  -4   0   3        6.98        3.43      0.37 o 
  -3   0   3        0.60        1.18      0.28 o 
  -2   0   3      720.17      676.13      5.94 o 
  -1   0   3       11.14       12.73      0.31 o 
   0   0   3     7598.42     7262.34    129.80 o 
   1   0   3        3.71        3.37      0.33 o 
   3   0   3        1.42        1.59      0.22 o 
   4   0   3     2785.44     3144.60     24.35 o 
   5   0   3        7.62        7.57      0.56 o 
   6   0   3      851.36      907.84      8.15 o 
   7   0   3        0.11        1.51      0.88 o 
   8   0   3       78.69       75.32      1.86 o 
   9   0   3        0.13       -1.52      1.52 o 
  10   0   3      301.15      305.99      6.35 o 
  11   0   3        0.67        3.30      2.72 o 
  12   0   3       77.82       83.50      7.41 o 
 -11   1   3      231.89      243.22     11.39 o 
 -10   1   3      113.15      116.48      6.70 o 
  -9   1   3        0.45        1.36      1.84 o 
  -8   1   3      334.11      315.01      4.82 o 
  -7   1   3      113.25       87.65      3.00 o 
  -6   1   3      102.52       91.72      1.59 o 
  -5   1   3       37.93       34.44      2.36 o 
  -4   1   3     1955.84     2104.87     17.81 o 
  -3   1   3      790.63      788.20      7.36 o 
  -2   1   3        0.87        0.40      0.37 o 
  -1   1   3       64.00       36.94      0.68 o 
   0   1   3        8.76        9.54      0.66 o 
   1   1   3      845.15      792.47     11.41 o 
   2   1   3     2360.56     2129.78     17.46 o 
   3   1   3     1881.68     1796.93     13.63 o 
   4   1   3     1978.10     2037.32     15.55 o 
   5   1   3      330.05      340.38      3.46 o 
   6   1   3      140.03      173.15      2.23 o 
   7   1   3       79.76       77.60      1.66 o 
   8   1   3      399.88      386.67      4.95 o 
   9   1   3        2.31        2.28      1.72 o 
  10   1   3       88.34       91.61      4.36 o 
  11   1   3        1.71       -2.09      2.09 o 
  12   1   3        2.42        0.51      3.55 o 
 -11   2   3       40.51       40.18      3.74 o 
 -10   2   3       65.14       64.65      3.65 o 
  -9   2   3      238.31      254.38      5.07 o 
  -8   2   3      225.11      224.80      4.03 o 
  -7   2   3      140.37      152.90      2.59 o 
  -6   2   3       70.25       50.54      1.20 o 
  -5   2   3       22.14       37.95      0.96 o 
  -4   2   3       32.79       44.33      0.85 o 
  -3   2   3       99.07      102.57      2.51 o 
  -2   2   3       81.78       77.00      1.45 o 
  -1   2   3      681.38      605.92      5.71 o 
   0   2   3     9786.42     9208.71     85.89 o 
   1   2   3     3258.60     3058.39     28.99 o 
   2   2   3        5.62        2.95      0.33 o 
   3   2   3       43.39       41.88      0.73 o 
   4   2   3      954.10     1006.40      8.21 o 
   5   2   3        1.77        6.33      0.49 o 
   6   2   3      218.49      265.66      2.70 o 
   7   2   3       11.04       11.79      0.60 o 
   8   2   3      433.00      433.44      5.13 o 
   9   2   3      262.35      266.47      4.48 o 
  10   2   3       53.83       46.59      2.41 o 
  11   2   3       30.00       24.18      3.19 o 
  12   2   3       86.21       82.41      5.16 o 
 -11   3   3       56.75       56.05      3.82 o 
 -10   3   3       17.90       20.51      2.56 o 
  -9   3   3        3.90        1.63      1.61 o 
  -8   3   3      497.24      496.01      6.69 o 
  -7   3   3        9.80        8.77      0.89 o 
  -6   3   3        8.02        5.88      0.73 o 
  -5   3   3       95.54       70.38      1.18 o 
  -4   3   3      370.40      398.69      4.09 o 
  -3   3   3     2526.65     2662.50     22.25 o 
  -2   3   3      491.94      472.90      5.13 o 
  -1   3   3     1582.42     1610.03     14.55 o 
   0   3   3     9633.08     9069.89     89.67 o 
   1   3   3     3339.92     3135.42     29.99 o 
   2   3   3      197.74      188.77      2.17 o 
   3   3   3       66.34       57.22      1.20 o 
   4   3   3      117.15      116.80      1.45 o 
   5   3   3      160.52      145.97      1.80 o 
   6   3   3      379.88      425.53      3.85 o 
   7   3   3      272.61      267.36      3.31 o 
   8   3   3     2581.50     2629.43     24.54 o 
   9   3   3      319.49      323.02      5.31 o 
  10   3   3       15.05       15.41      2.16 o 
  11   3   3        9.07        6.74      2.68 o 
 -10   4   3       95.87      102.23      3.92 o 
  -9   4   3      111.28      117.92      3.70 o 
  -8   4   3        0.04        0.61      1.11 o 
  -7   4   3      145.36      133.59      2.49 o 
  -6   4   3        0.20        0.59      0.41 o 
  -5   4   3      116.12      132.73      1.81 o 
  -4   4   3      619.89      605.68      6.02 o 
  -3   4   3     2115.57     2449.85     22.18 o 
  -2   4   3     4370.85     4718.76     41.09 o 
  -1   4   3     1936.02     1987.05     18.61 o 
   0   4   3        0.17        5.48      0.62 o 
   1   4   3      827.00      813.49      8.69 o 
   2   4   3      229.45      228.16      2.50 o 
   3   4   3       97.76      105.07      1.43 o 
   4   4   3      635.60      660.03      6.30 o 
   5   4   3       11.52       19.60      0.97 o 
   6   4   3      713.39      722.91     10.04 o 
   7   4   3       61.42       54.35      3.04 o 
   8   4   3     1714.74     1829.83     19.15 o 
   9   4   3        1.56       -0.02      1.17 o 
  10   4   3       72.18       75.95      4.18 o 
  11   4   3       14.44       12.37      3.08 o 
 -10   5   3       45.36       48.51      3.09 o 
  -9   5   3       85.82       89.67      3.47 o 
  -8   5   3      261.84      254.10      4.99 o 
  -7   5   3        4.47        1.97      1.63 o 
  -6   5   3       52.95       59.74      1.63 o 
  -5   5   3      118.90      107.11      4.18 o 
  -4   5   3        0.64        2.36      0.69 o 
  -3   5   3     1457.16     1551.71     23.26 o 
  -2   5   3     1649.82     1695.01     16.77 o 
  -1   5   3      319.08      385.63      4.17 o 
   0   5   3        5.64        6.22      0.75 o 
   1   5   3       88.96       75.78      1.41 o 
   2   5   3      666.73      642.19      6.31 o 
   3   5   3       70.60       73.77      1.25 o 
   4   5   3       26.52       20.69      0.80 o 
   5   5   3      306.34      305.21      3.37 o 
   6   5   3       50.67       50.72      1.16 o 
   7   5   3      189.69      194.08      2.83 o 
   8   5   3      256.66      238.13      4.34 o 
   9   5   3        0.30        1.71      1.86 o 
  10   5   3        6.74        5.50      2.66 o 
  11   5   3        8.72       12.51      6.00 o 
 -10   6   3        4.24        3.89      2.78 o 
  -9   6   3      504.54      545.41      9.04 o 
  -8   6   3        6.60        9.07      1.67 o 
  -7   6   3      141.59      135.05      3.05 o 
  -6   6   3      195.77      189.83      3.00 o 
  -5   6   3      161.86      161.33      2.86 o 
  -4   6   3        0.14        0.16      0.82 o 
  -3   6   3      260.87      254.82      3.19 o 
  -2   6   3       72.74       75.78      1.88 o 
  -1   6   3     5342.59     5767.94     57.79 o 
   0   6   3      221.25      251.78      3.00 o 
   1   6   3      453.34      498.72      5.66 o 
   2   6   3       71.19       74.30      1.44 o 
   3   6   3      430.09      441.42     10.35 o 
   4   6   3        1.60        5.08      0.63 o 
   5   6   3       20.57       24.61      0.86 o 
   6   6   3        0.00        0.73      0.98 o 
   7   6   3       61.51       67.14      1.88 o 
   8   6   3       17.42       14.91      1.91 o 
   9   6   3      103.83      105.39      7.88 o 
  10   6   3      108.49      107.14      8.27 o 
  -9   7   3       93.46       86.87      3.83 o 
  -8   7   3       67.71       75.81      6.55 o 
  -7   7   3      204.54      192.90      3.89 o 
  -6   7   3       51.73       64.05      3.80 o 
  -5   7   3        2.64        0.80      0.83 o 
  -4   7   3        0.07        0.40      0.92 o 
  -3   7   3      201.72      225.60      3.20 o 
  -2   7   3      301.03      311.14      4.18 o 
  -1   7   3     1132.54     1176.30     11.12 o 
   0   7   3       96.44       86.03      1.58 o 
   1   7   3       14.05        8.04      0.98 o 
   2   7   3        8.24       10.60      0.86 o 
   3   7   3      110.94       85.59      1.73 o 
   4   7   3       10.91       15.41      0.95 o 
   5   7   3      114.81      115.48      2.61 o 
   6   7   3       29.00       26.48      1.57 o 
   7   7   3       74.33       81.11      3.11 o 
   8   7   3       83.81       86.40      3.81 o 
   9   7   3       61.48       65.47      4.30 o 
  10   7   3        0.80        4.79      2.68 o 
  -9   8   3      342.04      397.67      9.06 o 
  -8   8   3        4.54        4.76      2.14 o 
  -7   8   3        3.32        1.07      1.73 o 
  -6   8   3        2.23       -0.79      1.40 o 
  -5   8   3        0.05        0.20      0.94 o 
  -4   8   3       19.10       20.44      1.13 o 
  -3   8   3       36.89       45.49      0.99 o 
  -2   8   3        9.04        7.14      0.69 o 
  -1   8   3      196.75      193.55      2.89 o 
   0   8   3      226.51      207.06      3.32 o 
   1   8   3       98.66       95.09      2.42 o 
   2   8   3      330.50      317.54      4.83 o 
   3   8   3      236.43      241.08      3.89 o 
   4   8   3       32.63       29.19      1.63 o 
   5   8   3        0.00        0.17      2.53 o 
   6   8   3        0.32        0.24      1.50 o 
   7   8   3      146.65      138.51      4.91 o 
   8   8   3        4.94        4.99      2.08 o 
   9   8   3      254.16      285.27      7.69 o 
  -8   9   3        7.55        3.19      2.72 o 
  -7   9   3       17.34       18.87      5.12 o 
  -6   9   3       19.82       18.30      1.87 o 
  -5   9   3        1.45        1.77      1.60 o 
  -4   9   3       86.68       77.37      4.13 o 
  -3   9   3       88.10       77.36      2.94 o 
  -2   9   3        0.20        0.37      1.54 o 
  -1   9   3        7.06       10.93      1.52 o 
   0   9   3      494.92      506.77      7.55 o 
   1   9   3     1074.45     1105.47     15.28 o 
   2   9   3       71.57       61.03      2.27 o 
   3   9   3      442.68      414.10      9.33 o 
   4   9   3      115.65      122.86      4.01 o 
   5   9   3       18.17       16.30      1.88 o 
   6   9   3       39.54       34.95      2.51 o 
   7   9   3      238.60      245.70      7.87 o 
   8   9   3       10.62        7.68      5.20 o 
   9   9   3       88.06      101.14      5.58 o 
  -8  10   3       11.93       20.52      3.97 o 
  -7  10   3       57.35       61.37      4.22 o 
  -6  10   3        8.17        7.66      2.24 o 
  -5  10   3        0.00        3.05      2.10 o 
  -4  10   3       76.84       68.33      7.88 o 
  -3  10   3       40.24       41.76      2.25 o 
  -2  10   3        9.73        9.62      1.97 o 
  -1  10   3       52.78       58.43      2.38 o 
   0  10   3      153.45      167.15      5.02 o 
   1  10   3      127.40      136.32      6.33 o 
   2  10   3       43.74       45.25      2.26 o 
   3  10   3       29.21       25.66      1.86 o 
   4  10   3      102.09       95.25      3.86 o 
   5  10   3      243.12      239.04      6.40 o 
   6  10   3       29.98       23.81      2.47 o 
   7  10   3        4.81        6.31      3.45 o 
   8  10   3       10.72       14.22      3.51 o 
  -7  11   3        1.97       -1.33      9.56 o 
  -6  11   3       13.74       21.39      8.87 o 
  -5  11   3      104.30      114.32      7.46 o 
  -4  11   3        9.87        4.90      2.09 o 
  -3  11   3       50.46       59.54      3.80 o 
  -2  11   3       44.85       41.16      2.59 o 
  -1  11   3       23.10       22.61      2.22 o 
   0  11   3        4.87        4.12      1.83 o 
   1  11   3      111.72      109.01      7.84 o 
   2  11   3        9.37        9.38      2.92 o 
   3  11   3       12.04       11.02      2.85 o 
   4  11   3       72.80       78.43      4.95 o 
   5  11   3       11.17       17.86      3.24 o 
   6  11   3       27.56       23.82      4.03 o 
   7  11   3       58.53       70.78      7.41 o 
  -5  12   3        5.52       10.90      3.46 o 
  -4  12   3       25.56       28.29      3.61 o 
  -3  12   3       24.59       22.82      2.75 o 
  -2  12   3        3.01        1.83      2.09 o 
  -1  12   3       10.39        9.79      3.57 o 
   0  12   3      110.33      116.12      4.23 o 
   1  12   3       18.88       21.15      3.15 o 
   2  12   3       11.66       10.51      3.20 o 
   3  12   3        4.17        0.22      3.00 o 
   4  12   3       49.99       61.06      5.13 o 
   5  12   3       12.09        5.83      4.01 o 
   6  12   3       99.90      106.35     10.33 o 
  -4  13   3        3.14        4.83      4.57 o 
  -3  13   3       35.44       36.53      4.36 o 
  -2  13   3        0.13        0.40      2.82 o 
  -1  13   3        0.04        0.50      3.96 o 
   0  13   3        2.25        1.30      5.39 o 
   1  13   3       15.82       15.87      3.58 o 
   2  13   3        2.42        2.95      3.09 o 
   3  13   3       13.93       16.66      4.87 o 
   4  13   3       10.71        4.97      4.83 o 
   0 -13   4      100.08      129.12      8.25 o 
   1 -13   4       11.58       18.00      5.08 o 
   2 -13   4       13.26        3.25      4.43 o 
  -3 -12   4      148.26      141.63      6.83 o 
  -2 -12   4       39.49       45.44      5.20 o 
  -1 -12   4      262.94      272.39     10.77 o 
   0 -12   4       95.07      105.23      8.27 o 
   1 -12   4      174.20      183.28      8.25 o 
   2 -12   4       47.92       42.51      3.54 o 
   3 -12   4       41.71       41.73      7.47 o 
   4 -12   4       23.44       28.30      7.57 o 
   5 -12   4       47.32       45.44      6.10 o 
  -5 -11   4       14.92       15.64      3.07 o 
  -4 -11   4      145.19      143.45      5.10 o 
  -3 -11   4        0.49       -1.80      3.54 o 
  -2 -11   4       84.63       87.03      6.30 o 
  -1 -11   4      156.48      145.47      6.32 o 
   0 -11   4       23.91       27.09      3.25 o 
   1 -11   4        4.49        5.13      2.78 o 
   2 -11   4       17.87       18.60      2.45 o 
   3 -11   4      121.76      129.16      4.76 o 
   4 -11   4       77.80       82.25      6.14 o 
   5 -11   4       16.10       17.43      3.38 o 
   6 -11   4       62.57       68.43      5.66 o 
   7 -11   4       47.30       52.82     16.11 o 
  -6 -10   4        4.16        3.55      3.09 o 
  -5 -10   4        1.67        5.17      2.39 o 
  -4 -10   4       49.86       49.17      3.40 o 
  -3 -10   4      126.33      121.29      5.39 o 
  -2 -10   4        5.95        6.25      2.07 o 
  -1 -10   4        3.92        4.28      1.52 o 
   0 -10   4        1.69        2.72      2.61 o 
   1 -10   4       24.79       25.73      2.20 o 
   2 -10   4        2.19        1.17      2.06 o 
   3 -10   4       60.70       60.35      2.79 o 
   4 -10   4      108.21      105.14      3.45 o 
   5 -10   4        4.15        3.07      2.36 o 
   6 -10   4        4.34       -2.59      2.59 o 
   7 -10   4       33.53       34.65      5.03 o 
   8 -10   4       22.57       21.78      4.47 o 
  -7  -9   4       24.21       24.37      3.79 o 
  -6  -9   4       90.64       77.44      4.45 o 
  -5  -9   4      157.31      147.82      4.32 o 
  -4  -9   4        0.28        3.04      1.92 o 
  -3  -9   4       29.78       39.79      2.35 o 
  -2  -9   4      178.73      165.06      5.33 o 
  -1  -9   4        0.15        0.77      1.01 o 
   0  -9   4       87.10       77.47      2.23 o 
   1  -9   4      630.10      629.36      8.38 o 
   2  -9   4      465.61      466.56      7.09 o 
   3  -9   4       21.68       20.58      2.11 o 
   4  -9   4      209.02      209.17      3.63 o 
   5  -9   4       18.40       19.27      2.79 o 
   6  -9   4      165.38      174.62      4.80 o 
   7  -9   4       56.53       60.44      3.63 o 
   8  -9   4       41.41       44.20      4.73 o 
   9  -9   4        0.81       -5.06      5.06 o 
  -8  -8   4       26.74       35.29      4.33 o 
  -7  -8   4       13.60       16.29      3.02 o 
  -6  -8   4       67.76       64.89      3.11 o 
  -5  -8   4      233.77      234.83      5.26 o 
  -4  -8   4        5.77        3.34      1.47 o 
  -3  -8   4      129.02      120.16      3.09 o 
  -2  -8   4      103.05       97.53      3.18 o 
  -1  -8   4        0.72        1.53      0.92 o 
   0  -8   4       88.72       82.98      3.20 o 
   1  -8   4       49.64       51.87      1.49 o 
   2  -8   4       46.66       45.69      1.55 o 
   3  -8   4      230.34      225.99      3.58 o 
   4  -8   4      317.87      336.26      4.29 o 
   5  -8   4       21.43       17.01      1.17 o 
   6  -8   4      164.23      158.94      3.76 o 
   7  -8   4       94.25       99.15      6.90 o 
   8  -8   4       66.89       76.49      8.56 o 
   9  -8   4        0.57        0.84      3.48 o 
  -9  -7   4       12.07        7.38      3.25 o 
  -8  -7   4       11.51       10.89      3.13 o 
  -7  -7   4      127.15      101.28      3.85 o 
  -6  -7   4        1.79        0.98      1.51 o 
  -5  -7   4      126.07      109.72      3.06 o 
  -4  -7   4        7.56       11.62      1.48 o 
  -3  -7   4        0.64       -0.29      0.29 o 
  -2  -7   4       74.98       74.13      1.77 o 
  -1  -7   4      301.94      300.94      4.16 o 
   0  -7   4      159.32      153.46      2.56 o 
   1  -7   4        2.08        2.19      0.89 o 
   2  -7   4       57.26       51.61      1.21 o 
   3  -7   4       12.00       14.59      0.85 o 
   4  -7   4        2.76        0.41      0.76 o 
   5  -7   4       55.73       55.90      1.46 o 
   6  -7   4       20.87       18.60      1.06 o 
   7  -7   4      214.89      225.78      6.27 o 
   8  -7   4        0.20        0.77      1.70 o 
   9  -7   4        3.12        3.00      2.42 o 
  10  -7   4       87.35       94.17     12.36 o 
  -9  -6   4       17.54       15.06      3.55 o 
  -8  -6   4       16.64       12.37      3.24 o 
  -7  -6   4       21.84       15.48      6.12 o 
  -6  -6   4      215.67      200.44      4.86 o 
  -5  -6   4      130.41      134.71      2.69 o 
  -4  -6   4     1315.58     1387.49     15.81 o 
  -3  -6   4        0.34        0.07      0.42 o 
  -2  -6   4      782.23      850.78      8.06 o 
  -1  -6   4      126.99      125.03      1.88 o 
   0  -6   4        0.64        0.27      0.59 o 
   1  -6   4       62.81       72.10      1.76 o 
   2  -6   4       88.02       89.83      1.66 o 
   3  -6   4        0.57       -0.18      0.40 o 
   4  -6   4       84.83       91.52      4.72 o 
   5  -6   4       85.77       91.67      3.77 o 
   6  -6   4       51.13       48.58      1.35 o 
   7  -6   4       38.69       39.48      3.07 o 
   8  -6   4       27.73       31.14      1.92 o 
   9  -6   4       40.03       38.76      3.52 o 
  10  -6   4       27.22       31.11     10.55 o 
  11  -6   4       15.50       16.82      6.15 o 
 -10  -5   4       20.22       20.62      3.71 o 
  -9  -5   4        5.94        4.00      2.69 o 
  -8  -5   4        5.67        9.49      2.80 o 
  -7  -5   4      331.69      281.87      5.46 o 
  -6  -5   4        7.40        3.23      2.14 o 
  -5  -5   4      162.21      159.89      5.14 o 
  -4  -5   4      186.23      161.94      2.80 o 
  -3  -5   4      298.78      278.35      3.38 o 
  -2  -5   4      224.87      225.00      2.57 o 
  -1  -5   4      475.62      538.20      5.38 o 
   0  -5   4        0.71        1.29      0.59 o 
   1  -5   4      170.34      155.61      2.16 o 
   2  -5   4        8.94        9.41      1.23 o 
   3  -5   4      429.62      466.22      4.55 o 
   4  -5   4        1.36        0.93      0.43 o 
   5  -5   4      164.02      173.08      3.81 o 
   6  -5   4       21.90       21.14      0.86 o 
   7  -5   4       97.19       99.82      2.60 o 
   8  -5   4      186.71      195.00      4.40 o 
   9  -5   4       40.55       39.69      3.36 o 
  10  -5   4        4.73        8.57      2.80 o 
  11  -5   4        1.56        7.37      4.39 o 
 -10  -4   4        1.18        0.08      3.10 o 
  -9  -4   4       13.27       10.26      2.72 o 
  -8  -4   4      245.43      251.23      5.56 o 
  -7  -4   4      301.49      279.02      4.42 o 
  -6  -4   4      103.81      104.77      2.65 o 
  -5  -4   4      376.06      384.40      5.41 o 
  -4  -4   4      185.63      161.25      2.18 o 
  -3  -4   4        1.82       -0.40      0.70 o 
  -2  -4   4      474.44      480.99      4.73 o 
  -1  -4   4      854.70      895.33      7.95 o 
   0  -4   4       10.72        9.03      0.65 o 
   1  -4   4      321.71      354.74      3.70 o 
   2  -4   4      121.06      116.87      2.57 o 
   3  -4   4     1006.19      989.29      7.89 o 
   4  -4   4        6.19        5.78      0.49 o 
   5  -4   4        0.68        0.71      0.47 o 
   6  -4   4       14.93       17.77      0.75 o 
   7  -4   4      238.44      250.87      3.03 o 
   8  -4   4       38.72       37.87      1.91 o 
   9  -4   4       14.19       16.98      1.19 o 
  10  -4   4        6.15        8.71      2.72 o 
  11  -4   4       12.43       17.90      3.54 o 
 -10  -3   4       46.84       47.55      3.83 o 
  -9  -3   4      131.42      131.87      4.65 o 
  -8  -3   4       49.39       47.67      2.51 o 
  -7  -3   4        3.47        2.89      0.93 o 
  -6  -3   4       18.38       15.07      1.40 o 
  -5  -3   4       86.68       88.50      1.34 o 
  -4  -3   4      105.53      129.39      1.97 o 
  -3  -3   4      422.71      378.14      3.52 o 
  -2  -3   4       15.13        9.39      0.49 o 
  -1  -3   4       56.52       69.27      1.36 o 
   0  -3   4     2159.77     2151.75     19.29 o 
   1  -3   4      769.14      750.27      6.58 o 
   2  -3   4        4.04        5.47      0.75 o 
   3  -3   4       91.28      104.90      1.17 o 
   4  -3   4     1279.02     1390.53     11.26 o 
   5  -3   4       18.07       19.32      0.59 o 
   6  -3   4     1158.58     1263.67     31.04 o 
   7  -3   4       43.23       45.42      0.99 o 
   8  -3   4      133.87      128.99      1.88 o 
   9  -3   4       25.05       23.94      1.76 o 
  10  -3   4       74.91       79.27      6.13 o 
  11  -3   4        3.55       -0.62      2.70 o 
 -10  -2   4       18.96       17.22      2.81 o 
  -9  -2   4      147.09      148.89      4.74 o 
  -8  -2   4        1.08        0.73      1.32 o 
  -7  -2   4      142.12      135.33      3.05 o 
  -6  -2   4       90.20       73.25      1.97 o 
  -5  -2   4       49.85       45.33      0.99 o 
  -4  -2   4     1825.14     1869.08     14.77 o 
  -3  -2   4     1381.26     1506.42     11.80 o 
  -2  -2   4        1.07        0.45      0.49 o 
  -1  -2   4      110.83       89.85      1.28 o 
   0  -2   4     3158.00     3073.05     28.27 o 
   1  -2   4      557.48      559.06      5.52 o 
   2  -2   4        2.95        2.27      0.44 o 
   3  -2   4     1155.45     1216.60      9.23 o 
   4  -2   4      636.27      679.20      5.42 o 
   5  -2   4      270.59      297.51      2.82 o 
   6  -2   4       60.61       51.92      1.00 o 
   7  -2   4      952.52      952.58      9.70 o 
   8  -2   4        0.01        0.08      0.81 o 
   9  -2   4      116.02      109.65      2.92 o 
  10  -2   4        1.75        2.15      2.17 o 
  11  -2   4        0.33        1.69      2.20 o 
  12  -2   4      106.23      110.95      6.39 o 
 -11  -1   4        0.39       -2.45      3.60 o 
 -10  -1   4      158.72      165.04      5.51 o 
  -9  -1   4        0.53        2.29      1.72 o 
  -8  -1   4      326.16      325.78      5.17 o 
  -7  -1   4      162.66      151.82      2.46 o 
  -6  -1   4       10.08        5.81      1.47 o 
  -5  -1   4      361.16      362.85      3.60 o 
  -4  -1   4       49.97       65.17      1.12 o 
  -3  -1   4     3428.16     3622.01     37.50 o 
  -2  -1   4      129.11      129.38      1.60 o 
  -1  -1   4       54.84       44.53      0.86 o 
   0  -1   4       12.59       13.36      0.47 o 
   1  -1   4      292.60      236.02      2.66 o 
   2  -1   4        0.03        0.07      0.17 o 
   3  -1   4      902.36      835.83      6.80 o 
   4  -1   4      114.08      108.94      1.44 o 
   5  -1   4     2288.99     2532.01     41.02 o 
   6  -1   4        9.33       11.73      0.82 o 
   7  -1   4      112.64      127.14      4.85 o 
   8  -1   4      542.48      499.24     13.23 o 
   9  -1   4       93.80       81.15      2.80 o 
  10  -1   4       54.20       49.05      6.62 o 
  11  -1   4        0.62       -2.92      2.92 o 
  12  -1   4       28.85       33.55      4.45 o 
 -11   0   4        0.21       -0.60      3.53 o 
 -10   0   4       43.98       41.55      2.56 o 
  -9   0   4        1.39        3.27      1.77 o 
  -8   0   4       11.25        9.30      1.55 o 
  -7   0   4        0.11        0.06      0.80 o 
  -6   0   4      839.01      899.53      9.88 o 
  -5   0   4        0.30        0.91      0.56 o 
  -4   0   4      519.13      612.28      5.73 o 
  -3   0   4        0.36        0.55      0.44 o 
  -2   0   4     5852.04     5767.36     48.34 o 
  -1   0   4        0.65        0.35      0.25 o 
   0   0   4     1238.35     1197.66     10.44 o 
   1   0   4        1.46        3.04      0.48 o 
   2   0   4      607.83      570.85      5.36 o 
   3   0   4       12.73       11.42      0.38 o 
   4   0   4     1597.67     1706.52     14.02 o 
   5   0   4        4.51        4.28      0.55 o 
   6   0   4       11.19       10.78      1.12 o 
   7   0   4        4.18        2.12      0.84 o 
   8   0   4     1920.15     2047.88     22.22 o 
   9   0   4        5.23        3.79      1.28 o 
  10   0   4       45.39       47.26      2.90 o 
  11   0   4        0.26       -0.98      2.06 o 
  12   0   4        5.82        4.73      3.42 o 
 -11   1   4       38.24       39.69      5.34 o 
 -10   1   4        0.91       -0.97      1.72 o 
  -9   1   4      113.61      116.83      3.63 o 
  -8   1   4      632.58      623.81      9.64 o 
  -7   1   4      111.37      108.71      2.21 o 
  -6   1   4       11.87        9.21      0.86 o 
  -5   1   4      471.63      480.79      4.89 o 
  -4   1   4       97.65      116.97      2.85 o 
  -3   1   4     5139.77     5514.64     46.50 o 
  -2   1   4      513.05      478.59      4.58 o 
  -1   1   4      960.06      883.69      8.27 o 
   0   1   4        1.56        3.15      0.29 o 
   1   1   4     1082.30      966.90      9.25 o 
   2   1   4      130.46      128.51      1.43 o 
   3   1   4        0.71        1.73      0.44 o 
   4   1   4       67.50       63.64      0.98 o 
   5   1   4     2864.77     3151.55     49.37 o 
   6   1   4      788.07      782.00      7.64 o 
   7   1   4      120.26      141.49      2.19 o 
   8   1   4        0.61        1.13      2.23 o 
   9   1   4       15.88       18.46      1.88 o 
  10   1   4      146.71      139.85      4.04 o 
  11   1   4       55.01       57.96      3.12 o 
  12   1   4       19.67       17.48      4.04 o 
 -11   2   4       17.06       17.67      3.40 o 
 -10   2   4        1.56        0.24      2.01 o 
  -9   2   4      108.04       94.06      3.31 o 
  -8   2   4        3.02        5.51      1.78 o 
  -7   2   4      287.77      263.56      4.13 o 
  -6   2   4        0.05       -0.31      0.72 o 
  -5   2   4      256.56      282.71      3.95 o 
  -4   2   4     1233.36     1405.55     13.77 o 
  -3   2   4      183.31      158.89      2.09 o 
  -2   2   4       62.39       48.89      1.08 o 
  -1   2   4      341.30      375.26      3.69 o 
   0   2   4        0.89        2.04      0.53 o 
   1   2   4      350.87      297.44      3.25 o 
   2   2   4     1171.41     1196.50     10.78 o 
   3   2   4      392.89      380.98      3.54 o 
   4   2   4       10.29       13.75      0.48 o 
   5   2   4        0.06        1.46      0.66 o 
   6   2   4       35.80       34.24      0.76 o 
   7   2   4      418.98      458.33      5.20 o 
   8   2   4        6.23        4.13      1.02 o 
   9   2   4      575.04      599.60      8.36 o 
  10   2   4        0.75        1.52      1.57 o 
  11   2   4      106.11      118.07      4.69 o 
  12   2   4       42.34       47.93      4.82 o 
 -10   3   4       52.36       47.19      2.89 o 
  -9   3   4      494.28      503.09      8.78 o 
  -8   3   4       47.37       43.62      2.14 o 
  -7   3   4        2.18        0.90      1.16 o 
  -6   3   4      102.89      100.92      2.15 o 
  -5   3   4      232.56      256.79      4.18 o 
  -4   3   4     1256.29     1390.27     13.23 o 
  -3   3   4        8.94        6.36      0.63 o 
  -2   3   4     1973.66     1969.03     17.75 o 
  -1   3   4       44.70       38.20      0.71 o 
   0   3   4      169.66      173.12      2.09 o 
   1   3   4        0.17       -0.02      1.09 o 
   2   3   4      191.85      163.75      1.85 o 
   3   3   4      497.48      466.57      4.81 o 
   4   3   4       30.26       30.38      0.69 o 
   5   3   4      412.38      435.37      6.62 o 
   6   3   4       70.97       68.14      1.42 o 
   7   3   4        6.32        8.64      1.01 o 
   8   3   4        0.17       -0.46      1.41 o 
   9   3   4      170.03      159.32      3.59 o 
  10   3   4       52.38       46.55      4.69 o 
  11   3   4        0.90       -0.52      2.40 o 
 -10   4   4       97.64      106.54      4.07 o 
  -9   4   4      205.25      196.88      8.91 o 
  -8   4   4       90.63       79.77      2.91 o 
  -7   4   4       71.25       79.43      4.51 o 
  -6   4   4       20.07       21.15      1.40 o 
  -5   4   4      433.68      483.03      6.71 o 
  -4   4   4       40.67       41.52      1.11 o 
  -3   4   4     1837.07     1975.28     18.85 o 
  -2   4   4     6818.49     7500.21     69.53 o 
  -1   4   4     3012.09     3161.05     34.51 o 
   0   4   4     2873.75     2849.21     27.37 o 
   1   4   4      220.56      196.22      4.46 o 
   2   4   4      109.16      106.43      1.61 o 
   3   4   4      581.07      555.71      6.34 o 
   4   4   4      374.18      354.56      3.52 o 
   5   4   4      131.51      141.17      2.41 o 
   6   4   4      463.71      471.70      4.70 o 
   7   4   4     1995.35     2081.75     25.27 o 
   8   4   4        8.22        7.17      0.81 o 
   9   4   4        0.37       -1.38      1.38 o 
  10   4   4       72.71       71.93      3.43 o 
  11   4   4        3.03        3.09      2.78 o 
 -10   5   4        5.63       -0.94      2.26 o 
  -9   5   4      222.96      224.93      5.49 o 
  -8   5   4       13.95       11.23      2.18 o 
  -7   5   4       41.16       38.40      2.18 o 
  -6   5   4      511.80      480.76     13.29 o 
  -5   5   4      377.26      362.30      4.49 o 
  -4   5   4      912.75      957.10     14.85 o 
  -3   5   4       25.50       16.55      0.93 o 
  -2   5   4      625.49      570.71      5.50 o 
  -1   5   4     7177.17     7278.18     68.68 o 
   0   5   4     1994.16     1889.91     19.45 o 
   1   5   4        1.11        2.33      0.59 o 
   2   5   4       28.48       38.54      1.45 o 
   3   5   4        9.51        8.19      0.56 o 
   4   5   4      195.03      190.15      2.42 o 
   5   5   4      430.87      436.71      5.70 o 
   6   5   4      872.21      895.68     14.86 o 
   7   5   4     1026.87     1007.06     11.21 o 
   8   5   4       13.66       11.91      1.19 o 
   9   5   4        3.83        2.08      2.56 o 
  10   5   4      145.26      147.56      7.64 o 
  11   5   4       24.27       33.25     10.07 o 
 -10   6   4       19.93       19.86      3.13 o 
  -9   6   4      350.27      392.26      8.06 o 
  -8   6   4        2.17       -0.31      2.11 o 
  -7   6   4       19.69       17.97      1.73 o 
  -6   6   4      155.79      149.01      4.69 o 
  -5   6   4      669.38      689.29      8.35 o 
  -4   6   4       33.38       40.09      2.75 o 
  -3   6   4       15.73       13.37      1.07 o 
  -2   6   4     1549.66     1627.91     15.29 o 
  -1   6   4     2454.36     2512.32     23.95 o 
   0   6   4       20.63       25.87      0.97 o 
   1   6   4      234.07      198.92      2.80 o 
   2   6   4      325.63      304.33      5.44 o 
   3   6   4       11.54       14.32      0.81 o 
   4   6   4      164.20      169.62      5.81 o 
   5   6   4      185.43      185.46      4.61 o 
   6   6   4      158.72      146.25      2.91 o 
   7   6   4     2091.35     2230.51     21.94 o 
   8   6   4      122.97      123.06      3.97 o 
   9   6   4      125.35      130.08      5.81 o 
  10   6   4        2.72        4.41      3.48 o 
  11   6   4      108.27      118.09     14.53 o 
  -9   7   4        0.67       -2.52      2.52 o 
  -8   7   4        0.39        1.20      1.90 o 
  -7   7   4      162.55      139.13      3.32 o 
  -6   7   4        0.66       -0.48      1.10 o 
  -5   7   4       13.75       11.35      1.35 o 
  -4   7   4        0.11        0.77      0.94 o 
  -3   7   4      127.38      129.29      2.72 o 
  -2   7   4       13.69       14.27      1.21 o 
  -1   7   4       85.36      100.32      2.56 o 
   0   7   4      225.24      231.50      3.06 o 
   1   7   4      190.68      166.44      4.37 o 
   2   7   4        9.15        9.05      0.85 o 
   3   7   4      689.74      667.36      7.46 o 
   4   7   4        1.06        1.01      0.86 o 
   5   7   4       27.13       31.30      1.58 o 
   6   7   4      341.46      349.12      5.30 o 
   7   7   4      691.19      736.34     11.46 o 
   8   7   4       71.01       65.82      4.02 o 
   9   7   4       18.11       16.52      2.72 o 
  10   7   4       15.45       16.20      2.87 o 
  -9   8   4       20.19       21.81      3.82 o 
  -8   8   4       76.21       74.65      3.41 o 
  -7   8   4       68.79       69.87      6.14 o 
  -6   8   4        2.27        1.02      2.43 o 
  -5   8   4       18.96       22.19      1.64 o 
  -4   8   4      136.58      129.92      3.03 o 
  -3   8   4        5.90        2.46      1.22 o 
  -2   8   4      868.23      865.54      9.96 o 
  -1   8   4        5.91        4.39      0.80 o 
   0   8   4       68.42       56.59      2.61 o 
   1   8   4       11.64       11.34      1.06 o 
   2   8   4       34.43       33.46      1.38 o 
   3   8   4      170.41      207.51      5.02 o 
   4   8   4      135.23      142.52      3.39 o 
   5   8   4      118.62       98.16      2.61 o 
   6   8   4      109.16      104.65      3.05 o 
   7   8   4       41.26       41.46      2.59 o 
   8   8   4       20.56       18.71      2.57 o 
   9   8   4       97.43      102.51      4.66 o 
  -8   9   4      102.96       90.82     10.26 o 
  -7   9   4       46.88       45.09      3.05 o 
  -6   9   4       20.50       19.79      2.15 o 
  -5   9   4       38.52       33.37      2.24 o 
  -4   9   4       60.80       45.98      2.23 o 
  -3   9   4      163.73      171.18      3.30 o 
  -2   9   4      245.58      239.37      4.44 o 
  -1   9   4      628.10      577.19      8.40 o 
   0   9   4      231.50      231.63      3.85 o 
   1   9   4       29.33       28.67      1.56 o 
   2   9   4       67.41       64.56      2.16 o 
   3   9   4        9.08       14.40      1.46 o 
   4   9   4       36.81       31.40      2.18 o 
   5   9   4        3.06        5.51      1.86 o 
   6   9   4       38.06       41.28      3.23 o 
   7   9   4        9.03        8.20      2.49 o 
   8   9   4       43.73       56.12      8.52 o 
   9   9   4      127.53      131.86      6.22 o 
  -7  10   4        0.04        1.50      2.40 o 
  -6  10   4        5.83        5.71      5.17 o 
  -5  10   4       32.12       28.22      2.78 o 
  -4  10   4       20.80       15.70      1.97 o 
  -3  10   4        2.41        2.18      1.44 o 
  -2  10   4       57.07       52.38      2.72 o 
  -1  10   4      137.21      140.03      4.43 o 
   0  10   4       10.40        8.67      1.28 o 
   1  10   4      100.50       98.36      2.93 o 
   2  10   4        4.49        3.15      1.62 o 
   3  10   4      151.65      153.72      4.22 o 
   4  10   4       10.33        6.35      2.60 o 
   5  10   4       46.13       46.74      3.66 o 
   6  10   4       25.62       25.23      3.26 o 
   7  10   4       44.54       41.30      3.81 o 
   8  10   4       91.37      107.57      5.91 o 
  -6  11   4        0.77       -2.79      3.24 o 
  -5  11   4        9.45        8.65      3.27 o 
  -4  11   4       16.00       14.75      2.81 o 
  -3  11   4        0.07        0.90      2.84 o 
  -2  11   4       86.50       84.61      3.76 o 
  -1  11   4       40.97       42.59      2.78 o 
   0  11   4        1.76        1.94      1.88 o 
   1  11   4        0.11        0.76      2.45 o 
   2  11   4       49.82       52.40      3.47 o 
   3  11   4       31.83       29.96      3.98 o 
   4  11   4       23.42       26.14      4.26 o 
   5  11   4       31.26       36.08      4.08 o 
   6  11   4       15.97       10.19      3.22 o 
   7  11   4        5.77        3.18      3.67 o 
  -5  12   4        5.59        7.34      3.72 o 
  -4  12   4        0.89        0.40      3.50 o 
  -3  12   4       48.58       60.66      7.09 o 
  -2  12   4        7.93        5.37      3.02 o 
  -1  12   4       58.37       57.13      3.30 o 
   0  12   4       71.08       68.35      3.33 o 
   1  12   4        0.91        1.61      2.01 o 
   2  12   4       79.95       80.13      4.17 o 
   3  12   4        0.68       -1.17      3.33 o 
   4  12   4       97.86       96.23      5.74 o 
   5  12   4        0.98       -0.10      4.09 o 
   6  12   4        1.90        5.90      5.34 o 
  -3  13   4        1.26       -1.57      3.48 o 
  -2  13   4        0.07       -0.98      2.47 o 
  -1  13   4       33.09       30.92      4.59 o 
   0  13   4       65.90       67.02      4.28 o 
   1  13   4       83.85       76.07      4.56 o 
   2  13   4        1.82       -3.01      3.01 o 
   3  13   4       48.94       41.63      4.53 o 
   4  13   4       22.60       15.64      5.72 o 
  -3 -12   5        6.46        8.56      4.07 o 
  -2 -12   5        8.53        7.98      5.12 o 
  -1 -12   5       41.84       41.45     11.65 o 
   0 -12   5       14.13       10.64      4.12 o 
   1 -12   5        0.11       -0.44      4.31 o 
   2 -12   5       62.55       68.77      5.45 o 
   3 -12   5       80.10       85.26      4.89 o 
   4 -12   5        0.00       -0.78      3.49 o 
   5 -12   5       81.55       69.93      5.24 o 
  -4 -11   5       46.70       43.35      4.45 o 
  -3 -11   5        9.14        8.16      3.36 o 
  -2 -11   5       37.96       35.12      3.87 o 
  -1 -11   5       52.09       44.20      9.05 o 
   0 -11   5      190.78      197.33      6.94 o 
   1 -11   5       12.96       11.86      2.96 o 
   2 -11   5       22.24       21.94      2.57 o 
   3 -11   5       33.33       38.18      3.48 o 
   4 -11   5       60.67       54.59      3.95 o 
   5 -11   5      115.70      118.38      5.05 o 
   6 -11   5        2.05        0.61      3.15 o 
  -6 -10   5      102.78       95.51      5.21 o 
  -5 -10   5       12.14       10.66      4.21 o 
  -4 -10   5       39.28       41.59      3.08 o 
  -3 -10   5        0.02        1.11      3.81 o 
  -2 -10   5       99.74      101.20      6.67 o 
  -1 -10   5        5.07        4.99      4.50 o 
   0 -10   5      101.29      108.08      4.18 o 
   1 -10   5      214.90      231.38      6.20 o 
   2 -10   5       85.63       82.85      3.49 o 
   3 -10   5       31.35       29.11      5.19 o 
   4 -10   5       81.05       75.11      3.18 o 
   5 -10   5       17.71       17.12      3.31 o 
   6 -10   5        6.07        8.48      3.90 o 
   7 -10   5       88.66       99.41      5.27 o 
   8 -10   5       74.96       78.31      6.15 o 
  -7  -9   5       37.95       45.79      5.62 o 
  -6  -9   5      120.20      112.78      4.90 o 
  -5  -9   5        3.06        3.35      1.99 o 
  -4  -9   5       16.70       11.15      2.23 o 
  -3  -9   5        2.84        6.37      1.66 o 
  -2  -9   5      249.07      250.83      7.87 o 
  -1  -9   5       71.83       63.29      2.33 o 
   0  -9   5      192.21      190.53      3.44 o 
   1  -9   5       43.95       43.06      2.32 o 
   2  -9   5      301.85      309.38      5.27 o 
   3  -9   5       49.60       44.89      2.43 o 
   4  -9   5       22.72       22.37      1.81 o 
   5  -9   5       15.66       15.99      1.87 o 
   6  -9   5      102.14       96.62      4.05 o 
   7  -9   5       30.50       32.82      3.37 o 
   8  -9   5       57.24       52.17      4.81 o 
   9  -9   5        7.20       15.35      6.51 o 
  -8  -8   5        0.29       -5.75     10.29 o 
  -7  -8   5       80.73       70.81      4.67 o 
  -6  -8   5        1.36        3.74      2.58 o 
  -5  -8   5      516.56      538.17      9.05 o 
  -4  -8   5       16.32        9.47      2.01 o 
  -3  -8   5      140.56      147.47      5.66 o 
  -2  -8   5       28.18       23.68      1.76 o 
  -1  -8   5      110.67       84.98      2.28 o 
   0  -8   5      302.90      301.93      4.66 o 
   1  -8   5       59.16       53.00      3.03 o 
   2  -8   5       84.23       81.38      2.55 o 
   3  -8   5      160.87      179.07      3.11 o 
   4  -8   5        2.33        2.35      0.80 o 
   5  -8   5      151.10      160.43      2.90 o 
   6  -8   5        0.74        3.94      1.76 o 
   7  -8   5       22.29       20.02      2.56 o 
   8  -8   5       16.06       12.21      2.35 o 
   9  -8   5        1.48       -2.73      6.13 o 
  -8  -7   5       80.60       83.27      4.47 o 
  -7  -7   5       22.08       12.43      3.65 o 
  -6  -7   5        0.18       -1.45      1.45 o 
  -5  -7   5      407.41      389.60      7.95 o 
  -4  -7   5      190.09      200.07      4.92 o 
  -3  -7   5      215.14      216.81      6.64 o 
  -2  -7   5       33.26       37.24      1.45 o 
  -1  -7   5       44.71       47.30      1.61 o 
   0  -7   5       22.80       24.57      1.49 o 
   1  -7   5      151.57      161.85      2.74 o 
   2  -7   5       14.97       17.86      1.05 o 
   3  -7   5      398.42      402.42     10.02 o 
   4  -7   5        2.57        3.90      0.71 o 
   5  -7   5        0.02       -0.23      0.99 o 
   6  -7   5        0.73        0.89      0.96 o 
   7  -7   5       22.97       24.10      1.89 o 
   8  -7   5        0.52        3.58      2.04 o 
   9  -7   5      383.57      419.81     10.83 o 
  10  -7   5       23.21       20.29      4.19 o 
  -9  -6   5      176.51      195.92      6.62 o 
  -8  -6   5        1.74       -0.13      2.39 o 
  -7  -6   5        3.20        6.50      2.30 o 
  -6  -6   5       24.47       17.45      1.75 o 
  -5  -6   5       33.92       22.87      1.58 o 
  -4  -6   5        9.08        7.74      1.31 o 
  -3  -6   5       58.49       57.34      1.48 o 
  -2  -6   5      130.62      137.02      3.50 o 
  -1  -6   5       23.72       26.27      1.85 o 
   0  -6   5      186.89      195.74      2.68 o 
   1  -6   5      314.93      313.79      3.76 o 
   2  -6   5     1005.20     1111.03     11.25 o 
   3  -6   5        5.65        4.52      0.67 o 
   4  -6   5      466.00      491.94      4.83 o 
   5  -6   5        3.73        3.22      0.65 o 
   6  -6   5        2.75        6.47      0.82 o 
   7  -6   5        5.15        5.89      1.36 o 
   8  -6   5       30.76       33.62      2.62 o 
   9  -6   5      174.49      168.61      6.03 o 
  10  -6   5       34.43       35.07      4.24 o 
  -9  -5   5       58.75       53.75      4.04 o 
  -8  -5   5        0.45       -0.96      4.51 o 
  -7  -5   5       27.84       28.82      3.18 o 
  -6  -5   5        4.43        0.88      1.11 o 
  -5  -5   5       24.81       17.08      1.28 o 
  -4  -5   5      800.90      821.03      8.43 o 
  -3  -5   5      495.42      494.96      5.56 o 
  -2  -5   5       62.42       57.63      1.28 o 
  -1  -5   5       65.66       52.44      1.44 o 
   0  -5   5     1003.96     1091.02     10.57 o 
   1  -5   5      976.22     1044.65     10.12 o 
   2  -5   5     1863.52     1988.70     22.29 o 
   3  -5   5        1.63        1.56      0.65 o 
   4  -5   5       17.98       21.83      0.72 o 
   5  -5   5       12.87       11.45      0.78 o 
   6  -5   5       41.98       41.39      1.17 o 
   7  -5   5      404.55      421.80      5.17 o 
   8  -5   5      516.52      506.66      9.89 o 
   9  -5   5      132.49      136.25      4.19 o 
  10  -5   5       32.56       29.19      4.08 o 
  11  -5   5       36.65       42.58      5.87 o 
 -10  -4   5        8.41       -1.96      3.31 o 
  -9  -4   5        5.93        6.92      2.67 o 
  -8  -4   5      112.00       95.92      3.45 o 
  -7  -4   5       31.76       26.71      2.35 o 
  -6  -4   5      495.50      452.85      5.98 o 
  -5  -4   5      110.52      107.43      4.53 o 
  -4  -4   5        0.13       -0.26      0.69 o 
  -3  -4   5       85.87       92.49      1.59 o 
  -2  -4   5       10.60        9.93      0.59 o 
  -1  -4   5       75.24       85.94      1.33 o 
   0  -4   5      759.27      771.05      7.76 o 
   1  -4   5       11.31       14.18      0.53 o 
   2  -4   5      140.15      160.95      2.02 o 
   3  -4   5     1415.09     1546.29     13.28 o 
   4  -4   5      107.35      114.19      1.46 o 
   5  -4   5      779.14      864.15     11.61 o 
   6  -4   5        2.18        1.73      0.87 o 
   7  -4   5      239.90      260.00      2.99 o 
   8  -4   5      206.01      201.45      3.03 o 
   9  -4   5       61.41       60.28      2.85 o 
  10  -4   5       39.54       33.50      7.01 o 
  11  -4   5        0.10        2.34      2.76 o 
 -10  -3   5        0.04        4.00      2.94 o 
  -9  -3   5        1.98        4.66      2.66 o 
  -8  -3   5      184.50      176.13      5.58 o 
  -7  -3   5      194.23      176.24      3.73 o 
  -6  -3   5        1.06        1.45      0.80 o 
  -5  -3   5      304.17      344.39      3.93 o 
  -4  -3   5      132.45      169.39      2.09 o 
  -3  -3   5        2.96        1.12      0.55 o 
  -2  -3   5      145.43      152.58      2.04 o 
  -1  -3   5     1220.48     1206.49     10.55 o 
   0  -3   5      192.62      164.81      1.99 o 
   1  -3   5        1.71        2.71      0.46 o 
   2  -3   5      556.86      613.86      6.00 o 
   3  -3   5     2578.73     2676.41     40.10 o 
   4  -3   5      198.45      190.88      1.93 o 
   5  -3   5       92.40       95.76      1.33 o 
   6  -3   5      218.63      202.38      2.09 o 
   7  -3   5      161.79      149.97      1.86 o 
   8  -3   5       46.45       54.17      1.54 o 
   9  -3   5        0.28        1.02      1.16 o 
  10  -3   5        8.57        9.70      2.31 o 
  11  -3   5       71.25       85.71      4.78 o 
 -10  -2   5       11.06       11.50      2.57 o 
  -9  -2   5      127.85      129.30      4.67 o 
  -8  -2   5        7.68        7.48      1.86 o 
  -7  -2   5       23.88       19.84      2.34 o 
  -6  -2   5       93.91       94.08      2.79 o 
  -5  -2   5       17.97       22.18      0.91 o 
  -4  -2   5      200.91      252.38      3.41 o 
  -3  -2   5      935.22      962.32      8.31 o 
  -2  -2   5        0.07        0.75      0.62 o 
  -1  -2   5        0.04        1.74      0.45 o 
   0  -2   5     1632.17     1728.15     16.97 o 
   1  -2   5     1574.02     1577.04     14.82 o 
   2  -2   5      627.69      635.14      6.08 o 
   3  -2   5     2698.37     2792.04     22.56 o 
   4  -2   5      367.78      415.62      3.76 o 
   5  -2   5      938.92     1066.58      8.39 o 
   6  -2   5      278.32      264.17      2.52 o 
   7  -2   5      234.34      232.62      3.23 o 
   8  -2   5      712.87      782.87      9.43 o 
   9  -2   5      278.03      291.47      4.85 o 
  10  -2   5        0.00        3.23      2.51 o 
  11  -2   5        0.28        0.29      2.61 o 
  12  -2   5        0.86        4.50      4.18 o 
 -10  -1   5        0.14        3.02      2.36 o 
  -9  -1   5       77.43       68.02      2.97 o 
  -8  -1   5      420.46      397.14      7.64 o 
  -7  -1   5      190.64      173.36      2.80 o 
  -6  -1   5      159.72      156.48      2.55 o 
  -5  -1   5      232.26      241.71      3.04 o 
  -4  -1   5     1794.53     1770.54     16.40 o 
  -3  -1   5       12.93       17.32      0.77 o 
  -2  -1   5        0.00        1.72      0.34 o 
  -1  -1   5       78.10       82.24      1.19 o 
   0  -1   5      978.00      895.97      8.73 o 
   1  -1   5      490.01      448.22      4.60 o 
   2  -1   5      713.94      717.27      6.74 o 
   3  -1   5       95.31       84.34      1.28 o 
   4  -1   5     6489.31     6760.83     56.63 o 
   5  -1   5        8.93        6.82      0.39 o 
   6  -1   5      395.28      370.12      5.81 o 
   7  -1   5       25.55       17.21      1.19 o 
   8  -1   5       18.84       18.94      1.25 o 
   9  -1   5      239.50      244.41      4.12 o 
  10  -1   5      206.27      201.91      4.87 o 
  11  -1   5       46.46       39.41      5.45 o 
  12  -1   5        1.11       -2.50      2.78 o 
 -10   0   5      125.08      132.60      4.23 o 
  -9   0   5        0.84        0.48      1.72 o 
  -8   0   5      236.72      253.56      5.48 o 
  -7   0   5        1.26        2.34      1.19 o 
  -6   0   5      111.36      121.66      2.12 o 
  -5   0   5        4.17        3.02      0.64 o 
  -4   0   5     1108.73     1270.94     11.56 o 
  -3   0   5       17.18       16.06      0.69 o 
  -2   0   5      576.40      578.72      5.72 o 
  -1   0   5        2.67        2.19      0.32 o 
   0   0   5     3606.92     3457.68     31.78 o 
   1   0   5       26.67       24.53      0.49 o 
   2   0   5     2281.36     2262.79     19.32 o 
   3   0   5       56.53       54.72      0.80 o 
   4   0   5     1956.39     2175.85     17.63 o 
   5   0   5       33.92       37.08      2.64 o 
   6   0   5     1457.44     1698.10     23.92 o 
   7   0   5        2.25        3.23      0.75 o 
   8   0   5      208.90      207.98      3.45 o 
   9   0   5        0.19       -0.36      1.19 o 
  10   0   5        0.98       -0.54      1.67 o 
  11   0   5        0.72        0.74      2.56 o 
  12   0   5        8.24        6.86      3.22 o 
 -10   1   5      135.85      136.85      6.46 o 
  -9   1   5      158.99      149.61      9.11 o 
  -8   1   5       38.36       31.64      4.02 o 
  -7   1   5      197.82      191.03      3.74 o 
  -6   1   5       65.83       68.53      1.65 o 
  -5   1   5       15.74       13.34      0.66 o 
  -4   1   5      679.94      709.44      7.17 o 
  -3   1   5      929.22      940.12      8.69 o 
  -2   1   5      398.01      414.72      4.02 o 
  -1   1   5        0.04        0.40      0.37 o 
   0   1   5      706.43      656.37      5.62 o 
   1   1   5      140.07      104.54      1.22 o 
   2   1   5        0.01        1.22      0.18 o 
   3   1   5      870.62      799.53      7.45 o 
   4   1   5     2359.14     2388.26     19.38 o 
   5   1   5      953.48     1044.14      9.31 o 
   6   1   5      983.74     1025.44     24.85 o 
   7   1   5       10.03        7.40      0.87 o 
   8   1   5      290.32      258.19      3.96 o 
   9   1   5      462.70      469.72      6.76 o 
  10   1   5       60.14       58.13      2.92 o 
  11   1   5       34.24       22.73      2.69 o 
  12   1   5        0.26        0.20      3.41 o 
 -10   2   5        5.04        4.73      2.02 o 
  -9   2   5      111.70      103.27      3.59 o 
  -8   2   5        2.95        6.01      2.94 o 
  -7   2   5      159.34      156.58      3.24 o 
  -6   2   5      130.20      104.70      2.07 o 
  -5   2   5       81.53       76.78      1.50 o 
  -4   2   5     1738.58     1876.45     18.38 o 
  -3   2   5     1506.69     1668.82     15.35 o 
  -2   2   5        4.58        3.65      0.52 o 
  -1   2   5       66.84       48.44      0.88 o 
   0   2   5     3127.83     2999.88     24.74 o 
   1   2   5      794.02      791.71      7.38 o 
   2   2   5        3.28        4.56      0.75 o 
   3   2   5     1361.35     1426.43     12.52 o 
   4   2   5      433.18      460.48      4.29 o 
   5   2   5      298.30      328.34      3.33 o 
   6   2   5       56.88       49.91      1.03 o 
   7   2   5     1268.81     1291.57     20.33 o 
   8   2   5        1.67       -0.16      1.06 o 
   9   2   5      109.15       97.18      5.56 o 
  10   2   5        0.02        1.06      1.81 o 
  11   2   5        7.12        9.84      2.74 o 
  12   2   5      125.32      144.51      8.07 o 
 -10   3   5       17.63       20.83      2.70 o 
  -9   3   5        1.90        1.02      2.74 o 
  -8   3   5       11.60       12.38      2.02 o 
  -7   3   5       75.24       66.53      2.10 o 
  -6   3   5       31.31       35.30      2.71 o 
  -5   3   5      260.22      243.94      3.04 o 
  -4   3   5      877.40      991.24     11.18 o 
  -3   3   5       96.24       70.71      1.18 o 
  -2   3   5      204.17      171.64      2.11 o 
  -1   3   5       17.62       13.40      0.57 o 
   0   3   5     4838.96     4641.11     42.28 o 
   1   3   5     2769.23     2663.99     27.13 o 
   2   3   5       48.50       47.85      1.36 o 
   3   3   5       62.89       65.49      1.00 o 
   4   3   5     2321.83     2463.86     20.08 o 
   5   3   5      158.21      159.09      1.85 o 
   6   3   5      308.35      338.36      3.29 o 
   7   3   5      822.40      825.18      8.47 o 
   8   3   5       91.03       90.26      1.73 o 
   9   3   5      274.21      299.77      7.32 o 
  10   3   5        0.29       -0.72      1.77 o 
  11   3   5       73.54       72.29      3.77 o 
 -10   4   5        1.12       -0.77      2.17 o 
  -9   4   5       16.78       11.85      4.38 o 
  -8   4   5       66.86       62.89      3.09 o 
  -7   4   5        1.02        1.96      0.99 o 
  -6   4   5       16.54       20.21      0.91 o 
  -5   4   5       39.19       34.45      0.94 o 
  -4   4   5      232.25      241.41      3.06 o 
  -3   4   5     1102.54     1092.44     18.82 o 
  -2   4   5     2602.96     2784.97     27.46 o 
  -1   4   5        2.58        0.61      0.53 o 
   0   4   5       26.51       40.56      1.59 o 
   1   4   5       22.85       26.39      0.82 o 
   2   4   5      203.81      194.28      2.48 o 
   3   4   5       23.71       27.53      0.98 o 
   4   4   5     1380.70     1391.06     12.62 o 
   5   4   5        6.78        8.80      0.67 o 
   6   4   5       84.35       91.18      1.68 o 
   7   4   5      143.20      146.02      2.24 o 
   8   4   5       96.16       94.90      1.92 o 
   9   4   5        4.22        5.73      1.77 o 
  10   4   5      120.30      120.43      4.61 o 
  11   4   5        6.35        2.63      2.62 o 
 -10   5   5       38.49       40.46      9.19 o 
  -9   5   5       17.11       19.77      2.55 o 
  -8   5   5       14.89       10.45      5.10 o 
  -7   5   5        2.27        1.28      1.71 o 
  -6   5   5       29.81       23.96      1.85 o 
  -5   5   5       17.98       23.52      1.38 o 
  -4   5   5      372.26      349.72      4.07 o 
  -3   5   5      372.76      357.74      4.46 o 
  -2   5   5     1299.75     1325.09     31.65 o 
  -1   5   5     1063.10     1075.23     11.03 o 
   0   5   5       35.05       29.06      1.23 o 
   1   5   5      815.53      817.02      8.51 o 
   2   5   5      191.16      175.66      2.55 o 
   3   5   5      798.39      738.72      7.36 o 
   4   5   5       87.52       86.83      1.54 o 
   5   5   5      122.09      126.48      1.93 o 
   6   5   5       88.10       90.28      1.62 o 
   7   5   5      198.15      203.78      3.14 o 
   8   5   5       49.91       47.09      2.47 o 
   9   5   5      126.11      134.01      4.11 o 
  10   5   5        2.93        0.73      2.66 o 
  11   5   5        2.11        2.88      3.61 o 
  -9   6   5        3.27        1.17      3.81 o 
  -8   6   5        0.40        1.63      1.89 o 
  -7   6   5        0.15        0.22      3.67 o 
  -6   6   5       25.03       25.58      6.87 o 
  -5   6   5        0.18        0.18      0.99 o 
  -4   6   5       60.94       64.13      1.78 o 
  -3   6   5     1337.95     1510.91     22.23 o 
  -2   6   5       30.53       24.11      1.54 o 
  -1   6   5       12.58       13.31      0.88 o 
   0   6   5     2026.54     2100.12     21.17 o 
   1   6   5       84.62       84.72      1.80 o 
   2   6   5       27.90       21.83      1.00 o 
   3   6   5      216.53      219.97      3.27 o 
   4   6   5       48.74       42.66      1.22 o 
   5   6   5      154.46      165.07      2.58 o 
   6   6   5      434.80      430.88      6.50 o 
   7   6   5      538.15      568.25      7.45 o 
   8   6   5        7.82        6.18      1.59 o 
   9   6   5        6.15        9.32      2.34 o 
  10   6   5        0.15        2.61      2.84 o 
  11   6   5       36.87       35.45      6.72 o 
  -9   7   5        0.59        5.24      2.60 o 
  -8   7   5        2.82       -1.57      3.85 o 
  -7   7   5       15.39       11.12      1.77 o 
  -6   7   5      227.71      224.12      4.50 o 
  -5   7   5       32.90       26.67      3.89 o 
  -4   7   5       49.13       42.54      1.81 o 
  -3   7   5      290.20      315.22      4.63 o 
  -2   7   5      550.40      573.24     11.99 o 
  -1   7   5       32.61       25.69      2.65 o 
   0   7   5        2.71        5.38      0.85 o 
   1   7   5       68.31       70.88      1.67 o 
   2   7   5        5.66        5.10      0.77 o 
   3   7   5       20.53       17.85      1.15 o 
   4   7   5       16.33       24.02      1.50 o 
   5   7   5     1570.01     1609.42     18.75 o 
   6   7   5      208.01      206.62      3.55 o 
   7   7   5       57.90       46.97      1.94 o 
   8   7   5       21.56       25.71      2.77 o 
   9   7   5       51.74       51.71      3.14 o 
  10   7   5        1.85        1.45      3.78 o 
  -9   8   5      106.64      113.83      5.14 o 
  -8   8   5        3.91        4.56      3.17 o 
  -7   8   5       48.12       56.15      4.20 o 
  -6   8   5        2.78        0.11      2.01 o 
  -5   8   5        1.88        3.16      2.88 o 
  -4   8   5       15.83       14.46      1.56 o 
  -3   8   5      116.67      108.30      2.82 o 
  -2   8   5     1059.62     1142.66     14.76 o 
  -1   8   5       54.34       66.86      2.38 o 
   0   8   5       31.49       22.45      1.23 o 
   1   8   5      718.30      736.03      9.65 o 
   2   8   5      181.04      186.04      5.26 o 
   3   8   5       16.39       17.91      1.40 o 
   4   8   5     1013.21     1025.12     12.09 o 
   5   8   5      545.31      563.43      7.65 o 
   6   8   5      502.78      556.79      9.13 o 
   7   8   5       19.00       20.90      2.32 o 
   8   8   5       29.94       32.58      3.30 o 
   9   8   5       20.00       18.06      2.78 o 
  10   8   5       26.13       29.14      6.07 o 
  -8   9   5        0.51       -2.15     11.68 o 
  -7   9   5       20.25       25.83      3.53 o 
  -6   9   5        3.31        0.29      1.93 o 
  -5   9   5       18.96        7.94      1.72 o 
  -4   9   5       96.51       89.60      2.90 o 
  -3   9   5       17.30       25.01      2.58 o 
  -2   9   5      580.43      574.24      8.06 o 
  -1   9   5       11.21       14.76      1.50 o 
   0   9   5      419.87      420.81      9.50 o 
   1   9   5      320.79      315.80      4.77 o 
   2   9   5       65.17       67.63      3.50 o 
   3   9   5       82.97       71.81      2.51 o 
   4   9   5      101.01       96.02      3.13 o 
   5   9   5        4.42        8.44      1.98 o 
   6   9   5      197.95      211.35      5.94 o 
   7   9   5       11.58       10.21      2.53 o 
   8   9   5       58.10       58.02      4.80 o 
   9   9   5        9.18       14.13      6.24 o 
  -7  10   5       11.22        2.18      2.80 o 
  -6  10   5       64.53       67.59     11.40 o 
  -5  10   5        1.22       -1.54      2.23 o 
  -4  10   5       41.33       39.64      5.71 o 
  -3  10   5       13.43       15.94      2.11 o 
  -2  10   5       64.88       53.67      3.68 o 
  -1  10   5        2.10        4.12      1.58 o 
   0  10   5       49.25       49.39      1.92 o 
   1  10   5      270.03      291.14      6.39 o 
   2  10   5       29.38       22.47      1.91 o 
   3  10   5       96.93       91.86      3.97 o 
   4  10   5       79.34       70.25      3.78 o 
   5  10   5       47.08       50.14      3.73 o 
   6  10   5        8.62        4.62      2.21 o 
   7  10   5        0.01       -0.92      3.11 o 
   8  10   5        1.64        2.62      6.29 o 
  -6  11   5        0.90        1.34      5.88 o 
  -5  11   5        4.39        7.17      6.36 o 
  -4  11   5        0.14        1.22      2.32 o 
  -3  11   5        7.23       10.39      2.08 o 
  -2  11   5        6.50        4.98      1.96 o 
  -1  11   5       31.08       33.77      2.52 o 
   0  11   5       78.39       64.80      2.98 o 
   1  11   5       49.91       54.71      3.60 o 
   2  11   5        0.31        1.53      1.80 o 
   3  11   5      187.57      191.00      6.81 o 
   4  11   5        5.80        5.45      2.89 o 
   5  11   5        5.94       -0.23      5.41 o 
   6  11   5      169.79      165.66     11.14 o 
   7  11   5       55.40       55.75      9.67 o 
  -5  12   5       77.20       94.30      8.19 o 
  -4  12   5        1.21        3.61      6.25 o 
  -3  12   5       35.55       41.32      3.15 o 
  -2  12   5       26.91       29.06      2.82 o 
  -1  12   5        0.17        2.80      3.77 o 
   0  12   5        1.15        1.61      3.52 o 
   1  12   5      148.29      155.89      4.94 o 
   2  12   5        5.80        6.36      2.71 o 
   3  12   5        0.99        0.79      3.09 o 
   4  12   5       11.37       15.05      4.21 o 
   5  12   5        5.44        3.83      3.85 o 
   6  12   5      120.77      120.06      7.85 o 
  -3  13   5        3.46        0.80      3.27 o 
  -2  13   5        0.22        3.23      2.93 o 
  -1  13   5      113.09      124.96      4.95 o 
   0  13   5        0.22       -1.91      2.40 o 
   1  13   5        0.06        0.48      2.92 o 
   2  13   5        3.22        2.67      4.39 o 
   3  13   5       24.85       25.18      5.53 o 
   4  13   5       30.13       39.07      5.02 o 
  -2 -12   6       78.69       78.14      5.25 o 
  -1 -12   6        0.72       -5.70      5.99 o 
   0 -12   6       64.47       67.77      5.53 o 
   1 -12   6      187.34      176.86      7.48 o 
   2 -12   6        9.48       15.07      8.38 o 
   3 -12   6       25.02       25.35      3.58 o 
   4 -12   6       38.93       36.25      6.05 o 
  -4 -11   6       14.38        8.05      8.10 o 
  -3 -11   6        7.82        7.89      3.88 o 
  -2 -11   6       12.07       16.08      3.47 o 
  -1 -11   6        0.59        1.66      3.25 o 
   0 -11   6      192.71      182.76      7.05 o 
   1 -11   6       70.87       72.15      3.99 o 
   2 -11   6       49.53       46.02      3.68 o 
   3 -11   6      352.67      369.27      7.57 o 
   4 -11   6       40.88       36.32      3.24 o 
   5 -11   6       97.12       99.18      5.57 o 
   6 -11   6        2.50        1.84      3.97 o 
  -5 -10   6        1.22        2.36      4.15 o 
  -4 -10   6       31.72       32.35      3.81 o 
  -3 -10   6        2.09        2.17      2.71 o 
  -2 -10   6      289.39      321.59      7.35 o 
  -1 -10   6        0.22       -0.91      1.71 o 
   0 -10   6       51.96       47.77      4.72 o 
   1 -10   6        0.04       -3.62      3.62 o 
   2 -10   6      262.06      270.89      6.84 o 
   3 -10   6        3.97        7.23      3.47 o 
   4 -10   6       12.89        9.13      2.22 o 
   5 -10   6      148.65      151.58      6.62 o 
   6 -10   6      216.61      228.52      7.66 o 
   7 -10   6        0.41        1.05      3.35 o 
  -6  -9   6      111.57      108.16      5.42 o 
  -5  -9   6        1.65        2.60      2.99 o 
  -4  -9   6        0.56        1.62      4.12 o 
  -3  -9   6        3.12       -1.13      1.99 o 
  -2  -9   6       12.76       10.56      1.79 o 
  -1  -9   6      560.37      571.25     10.23 o 
   0  -9   6       34.52       32.78      3.00 o 
   1  -9   6      683.09      699.92      9.30 o 
   2  -9   6       22.18       26.43      2.68 o 
   3  -9   6      363.06      367.31      6.70 o 
   4  -9   6       73.57       72.58      2.92 o 
   5  -9   6        0.83       -0.09      1.84 o 
   6  -9   6        4.13        4.00      2.36 o 
   7  -9   6      104.91      104.62      5.31 o 
   8  -9   6       26.35       29.04      4.28 o 
  -7  -8   6        7.44        0.70      3.47 o 
  -6  -8   6        5.73        2.82      5.65 o 
  -5  -8   6       40.40       49.57      2.64 o 
  -4  -8   6       14.44       10.18      2.11 o 
  -3  -8   6       59.75       45.99      3.25 o 
  -2  -8   6       21.42       26.12      3.13 o 
  -1  -8   6      358.33      336.29      5.18 o 
   0  -8   6       37.88       47.29      4.12 o 
   1  -8   6       23.93       27.56      1.28 o 
   2  -8   6       67.26       62.39      3.26 o 
   3  -8   6      242.81      247.24      4.23 o 
   4  -8   6       91.32       91.80      4.27 o 
   5  -8   6        0.03        0.94      1.45 o 
   6  -8   6        0.55       -0.31      2.81 o 
   7  -8   6      257.50      276.41      7.64 o 
   8  -8   6        0.56       -1.01      2.34 o 
   9  -8   6       22.71       22.15      3.58 o 
  -8  -7   6       13.85       14.64      5.74 o 
  -7  -7   6        2.21        4.94      2.79 o 
  -6  -7   6       10.81       10.18      2.28 o 
  -5  -7   6      154.48      157.51      3.80 o 
  -4  -7   6        3.61        7.70      1.90 o 
  -3  -7   6       43.12       45.37      1.48 o 
  -2  -7   6        0.86        0.37      2.09 o 
  -1  -7   6       32.69       34.84      1.61 o 
   0  -7   6        0.50        2.26      0.96 o 
   1  -7   6      245.99      235.06      3.60 o 
   2  -7   6       79.49       82.36      1.86 o 
   3  -7   6       65.55       66.67      1.89 o 
   4  -7   6       22.88       20.15      1.06 o 
   5  -7   6        9.89       10.70      1.15 o 
   6  -7   6       26.43       27.37      1.91 o 
   7  -7   6      880.63      942.71     16.52 o 
   8  -7   6      154.95      150.24      4.83 o 
   9  -7   6        7.17        3.10      2.56 o 
  10  -7   6        6.20       -0.94      3.49 o 
  -8  -6   6       78.77       66.44      4.09 o 
  -7  -6   6        0.18        3.22      2.56 o 
  -6  -6   6      255.93      259.07      5.58 o 
  -5  -6   6      851.89      888.26     12.98 o 
  -4  -6   6        3.89        4.97      0.83 o 
  -3  -6   6      227.12      222.31      3.35 o 
  -2  -6   6        0.00        0.83      0.85 o 
  -1  -6   6       93.52      100.26      2.26 o 
   0  -6   6      382.29      406.92      4.82 o 
   1  -6   6      481.98      472.38      5.27 o 
   2  -6   6      555.30      625.04      8.11 o 
   3  -6   6      565.47      610.49      8.67 o 
   4  -6   6      101.09      106.79      2.09 o 
   5  -6   6       12.49       11.14      0.97 o 
   6  -6   6       12.02       11.74      0.85 o 
   7  -6   6       51.19       46.39      1.94 o 
   8  -6   6        0.72        2.49      1.70 o 
   9  -6   6        8.99       10.80      2.27 o 
  10  -6   6      139.91      136.67     13.89 o 
  -9  -5   6        1.70        0.87      3.64 o 
  -8  -5   6       12.60        7.54      4.31 o 
  -7  -5   6       78.23       64.79      3.27 o 
  -6  -5   6        0.12        0.25      1.97 o 
  -5  -5   6      112.10       97.12      3.23 o 
  -4  -5   6       17.04       11.42      1.76 o 
  -3  -5   6      224.76      220.39      3.03 o 
  -2  -5   6      112.50      109.36      2.13 o 
  -1  -5   6      165.65      172.97      2.71 o 
   0  -5   6       52.32       55.32      1.24 o 
   1  -5   6       54.85       53.18      1.11 o 
   2  -5   6        5.68        5.98      0.68 o 
   3  -5   6        2.17        1.17      0.65 o 
   4  -5   6      423.33      430.55      4.40 o 
   5  -5   6      657.58      667.66      9.99 o 
   6  -5   6      206.97      193.02      2.63 o 
   7  -5   6        1.10        0.11      0.55 o 
   8  -5   6        7.77        8.87      4.12 o 
   9  -5   6       10.53       11.00      1.93 o 
  10  -5   6      136.51      125.74     14.84 o 
  11  -5   6       19.02       17.98      4.02 o 
  -9  -4   6       18.63       19.52      3.42 o 
  -8  -4   6       27.72       21.28      5.76 o 
  -7  -4   6      406.24      390.73      8.26 o 
  -6  -4   6        0.06        1.80      0.92 o 
  -5  -4   6      125.73      122.18      2.29 o 
  -4  -4   6      916.86      948.39      9.60 o 
  -3  -4   6       28.49       32.54      1.45 o 
  -2  -4   6       78.38       46.83      1.16 o 
  -1  -4   6      230.20      228.81      2.78 o 
   0  -4   6       87.84       95.99      1.64 o 
   1  -4   6      300.75      344.01      3.82 o 
   2  -4   6       16.99       30.48      0.96 o 
   3  -4   6       41.74       49.32      0.95 o 
   4  -4   6       26.48       38.99      0.80 o 
   5  -4   6        0.72        2.32      0.65 o 
   6  -4   6      205.11      188.53      2.69 o 
   7  -4   6        0.33       -0.38      0.63 o 
   8  -4   6      165.08      161.14      2.47 o 
   9  -4   6       88.73       85.17      3.15 o 
  10  -4   6       15.77       14.41      4.03 o 
  11  -4   6       53.83       63.42      5.21 o 
 -10  -3   6       19.65       20.45      3.16 o 
  -9  -3   6       30.47       37.34      3.20 o 
  -8  -3   6      228.31      246.87      6.77 o 
  -7  -3   6       12.87        8.66      1.76 o 
  -6  -3   6        2.35        4.00      0.93 o 
  -5  -3   6      450.05      461.38     10.38 o 
  -4  -3   6       20.26       24.35      0.87 o 
  -3  -3   6        2.69        0.34      0.64 o 
  -2  -3   6     1006.99     1006.97      9.53 o 
  -1  -3   6      583.76      560.25      5.51 o 
   0  -3   6     1084.21     1155.90     10.79 o 
   1  -3   6     1581.14     1576.41     14.90 o 
   2  -3   6       84.98       65.26      1.22 o 
   3  -3   6      488.67      480.93      4.66 o 
   4  -3   6      422.54      462.44      5.61 o 
   5  -3   6      190.34      203.35      2.44 o 
   6  -3   6      110.34      100.53      1.72 o 
   7  -3   6       81.76       75.99      1.37 o 
   8  -3   6       93.14       93.83      2.73 o 
   9  -3   6      169.80      160.30      4.51 o 
  10  -3   6       71.47       74.47      9.93 o 
  11  -3   6       16.94        5.47      3.72 o 
 -10  -2   6       43.92       46.81      4.05 o 
  -9  -2   6       19.53       26.34      2.56 o 
  -8  -2   6       14.19       20.73      2.18 o 
  -7  -2   6        3.05       -0.86      1.28 o 
  -6  -2   6       15.40       15.40      1.07 o 
  -5  -2   6      281.93      268.33      6.37 o 
  -4  -2   6      206.22      193.61      3.38 o 
  -3  -2   6       20.73       24.02      0.74 o 
  -2  -2   6     1123.97     1210.32     11.43 o 
  -1  -2   6      287.57      288.36      6.10 o 
   0  -2   6        0.45        0.17      0.76 o 
   1  -2   6     1659.88     1729.25     15.73 o 
   2  -2   6        0.84        3.89      0.41 o 
   3  -2   6      363.95      445.78      4.71 o 
   4  -2   6       99.00       89.28      1.28 o 
   5  -2   6        5.21        1.44      0.85 o 
   6  -2   6      153.06      155.21      1.80 o 
   7  -2   6      140.27      139.74      2.62 o 
   8  -2   6      349.10      343.94      5.22 o 
   9  -2   6       21.80       12.60      1.41 o 
  10  -2   6      101.35       95.01      4.15 o 
  11  -2   6       12.00       12.58      3.47 o 
  12  -2   6        8.47       14.24      8.24 o 
 -10  -1   6        6.41        2.49      2.58 o 
  -9  -1   6       54.52       54.84      3.02 o 
  -8  -1   6        4.29        1.53      1.53 o 
  -7  -1   6        1.14       -1.18      1.18 o 
  -6  -1   6        6.02        5.61      0.93 o 
  -5  -1   6      500.54      524.91      6.19 o 
  -4  -1   6       79.80       88.54      1.66 o 
  -3  -1   6      158.32      153.85      2.00 o 
  -2  -1   6      132.83      140.66      1.85 o 
  -1  -1   6      213.85      213.90      2.37 o 
   0  -1   6       68.35       74.08      1.78 o 
   1  -1   6     1643.07     1613.29     15.31 o 
   2  -1   6      105.98      114.47      1.50 o 
   3  -1   6       26.14       31.78      0.95 o 
   4  -1   6      495.90      541.07      6.05 o 
   5  -1   6       23.94       29.54      0.70 o 
   6  -1   6      742.14      812.57      8.46 o 
   7  -1   6      285.96      286.22      3.80 o 
   8  -1   6       14.87        8.90      1.92 o 
   9  -1   6        1.61       -1.36      1.36 o 
  10  -1   6        6.80        3.14      6.31 o 
  11  -1   6       25.23       22.70      6.91 o 
  12  -1   6       44.88       51.52      6.78 o 
 -10   0   6        0.01       -0.29      2.52 o 
  -9   0   6        2.65        2.85      2.24 o 
  -8   0   6      105.57       85.02      4.22 o 
  -7   0   6        0.20        0.49      1.22 o 
  -6   0   6      354.31      334.72      4.90 o 
  -5   0   6        1.89        2.15      1.57 o 
  -4   0   6     1025.14     1163.28     10.82 o 
  -3   0   6        0.01       -0.52      0.52 o 
  -2   0   6       17.53       18.50      0.72 o 
  -1   0   6        0.18       -0.04      0.32 o 
   0   0   6     1899.76     1984.63     17.23 o 
   1   0   6        3.80        4.15      0.37 o 
   2   0   6     1687.79     1587.24     13.89 o 
   3   0   6       14.49       14.43      0.45 o 
   4   0   6     8020.84     8799.04     73.81 o 
   5   0   6        0.01        0.11      0.26 o 
   6   0   6      588.84      622.36      9.24 o 
   7   0   6        1.36        0.97      0.91 o 
   8   0   6      163.80      163.77      3.53 o 
   9   0   6        1.94        1.43      3.44 o 
  10   0   6      588.65      623.27     13.38 o 
  11   0   6        1.82        6.14      3.32 o 
  12   0   6        0.20       -2.19      3.74 o 
 -10   1   6       40.08       38.51      2.95 o 
  -9   1   6        0.18        2.48      2.12 o 
  -8   1   6      166.42      162.02      6.93 o 
  -7   1   6       30.03       23.94      1.52 o 
  -6   1   6       12.37       11.27      0.64 o 
  -5   1   6      950.65      970.06     10.93 o 
  -4   1   6      881.53      884.49      7.77 o 
  -3   1   6       16.73        7.73      1.38 o 
  -2   1   6      216.20      188.64      2.27 o 
  -1   1   6      150.55      163.30      1.92 o 
   0   1   6       77.08       65.74      1.03 o 
   1   1   6     1332.06     1270.47     10.90 o 
   2   1   6     1247.23     1234.75     10.85 o 
   3   1   6      109.85      107.38      1.29 o 
   4   1   6     1398.43     1484.68     11.53 o 
   5   1   6       79.85       96.34      1.34 o 
   6   1   6      178.80      214.04      2.85 o 
   7   1   6      397.51      378.16      4.93 o 
   8   1   6      197.04      165.50      9.76 o 
   9   1   6       17.26       14.21      1.52 o 
  10   1   6       31.93       33.00      2.70 o 
  11   1   6       36.50       31.76      3.66 o 
 -10   2   6        2.65        1.28      2.72 o 
  -9   2   6       98.57       92.67      5.24 o 
  -8   2   6       10.34       10.40      2.13 o 
  -7   2   6       30.65       26.19      2.32 o 
  -6   2   6       75.98       74.83      2.21 o 
  -5   2   6        3.74        4.84      1.16 o 
  -4   2   6      197.11      222.85      2.99 o 
  -3   2   6      934.97      945.83      8.79 o 
  -2   2   6        6.38       11.14      0.57 o 
  -1   2   6        0.42        0.83      0.39 o 
   0   2   6     1063.72     1144.00      9.84 o 
   1   2   6     1607.94     1626.46     14.70 o 
   2   2   6      890.66      883.01      9.03 o 
   3   2   6     3633.89     3722.06     35.66 o 
   4   2   6     1063.86     1180.73     11.05 o 
   5   2   6      940.83     1056.62     13.08 o 
   6   2   6      336.83      334.73      3.69 o 
   7   2   6      176.81      171.34      2.96 o 
   8   2   6      707.70      733.29     10.62 o 
   9   2   6      273.17      276.17     11.19 o 
  10   2   6       13.71        9.25      1.95 o 
  11   2   6        0.29        0.97      2.35 o 
  12   2   6        0.07       -7.68      8.39 o 
 -10   3   6        1.81        1.67      2.22 o 
  -9   3   6      133.62      146.05      4.73 o 
  -8   3   6       26.58       23.02      3.33 o 
  -7   3   6      203.74      189.17      4.36 o 
  -6   3   6       44.37       35.08      0.97 o 
  -5   3   6      105.67      126.09      2.22 o 
  -4   3   6       48.20       54.05      1.95 o 
  -3   3   6      123.47      136.88      1.81 o 
  -2   3   6      416.75      428.02      4.65 o 
  -1   3   6      741.46      832.88      7.56 o 
   0   3   6       29.04       19.93      0.54 o 
   1   3   6        5.24        3.75      0.50 o 
   2   3   6      262.57      281.72      2.95 o 
   3   3   6      564.83      546.73      5.83 o 
   4   3   6      149.79      171.74      1.90 o 
   5   3   6       49.24       51.84      1.00 o 
   6   3   6      187.76      214.55      2.42 o 
   7   3   6      136.50      118.42      2.83 o 
   8   3   6        7.38        9.61      2.71 o 
   9   3   6       74.07       72.93      2.39 o 
  10   3   6       66.82       66.13      3.24 o 
  11   3   6      120.20      121.79      6.87 o 
  12   3   6       79.43       84.28      7.92 o 
 -10   4   6        2.50        0.99      3.99 o 
  -9   4   6       10.93        5.74      2.37 o 
  -8   4   6      185.87      191.70      5.17 o 
  -7   4   6      122.23      108.72      2.91 o 
  -6   4   6      104.80      115.48      2.29 o 
  -5   4   6      441.86      459.98      5.60 o 
  -4   4   6      245.47      231.60      2.94 o 
  -3   4   6        3.02        0.62      0.44 o 
  -2   4   6      384.49      418.83      4.43 o 
  -1   4   6      670.17      733.51      6.80 o 
   0   4   6        0.93        1.40      0.46 o 
   1   4   6      203.04      232.86      2.74 o 
   2   4   6      218.12      216.30      2.95 o 
   3   4   6      538.36      513.53      5.47 o 
   4   4   6        9.40        7.24      0.56 o 
   5   4   6        9.01       10.32      0.67 o 
   6   4   6       67.63       69.66      1.44 o 
   7   4   6      273.81      291.58      3.46 o 
   8   4   6      147.78      153.05      4.55 o 
   9   4   6       21.87       22.52      1.88 o 
  10   4   6       29.96       35.06      4.25 o 
  11   4   6        0.57       -0.50      3.06 o 
 -10   5   6       32.54       30.59      4.11 o 
  -9   5   6        3.56        7.80      5.73 o 
  -8   5   6       10.01        8.53      1.89 o 
  -7   5   6      121.23      103.79      3.43 o 
  -6   5   6       13.47       14.85      3.25 o 
  -5   5   6      175.09      181.85      3.16 o 
  -4   5   6        9.07       13.70      1.01 o 
  -3   5   6      156.88      165.90      2.73 o 
  -2   5   6      190.49      190.02      3.86 o 
  -1   5   6      689.30      766.87      7.85 o 
   0   5   6      864.47      938.57      9.69 o 
   1   5   6        0.69        0.62      0.66 o 
   2   5   6      574.48      573.87      6.04 o 
   3   5   6      225.71      227.02      2.86 o 
   4   5   6      202.38      194.75      2.67 o 
   5   5   6       56.47       53.74      1.83 o 
   6   5   6      154.74      168.18      2.42 o 
   7   5   6       22.54       17.46      1.12 o 
   8   5   6      276.60      276.90      6.40 o 
   9   5   6        1.64        1.83      1.26 o 
  10   5   6        3.34        4.64      2.86 o 
  11   5   6       17.12       20.19     10.51 o 
  -9   6   6       27.40       23.60      2.83 o 
  -8   6   6       44.81       49.53      3.31 o 
  -7   6   6      266.00      260.45      5.21 o 
  -6   6   6        3.73        3.05      1.35 o 
  -5   6   6       47.74       62.92      3.01 o 
  -4   6   6       25.90       29.54      1.37 o 
  -3   6   6        1.07        1.75      1.15 o 
  -2   6   6      321.03      344.22      4.13 o 
  -1   6   6     1370.52     1403.06     14.63 o 
   0   6   6       76.48       64.12      1.49 o 
   1   6   6       13.91        7.71      0.80 o 
   2   6   6       15.23       12.93      0.89 o 
   3   6   6       57.82       56.48      2.92 o 
   4   6   6      266.83      274.11      3.60 o 
   5   6   6      163.56      175.79      3.85 o 
   6   6   6       32.81       35.45      1.55 o 
   7   6   6        1.03        1.47      1.18 o 
   8   6   6       56.47       54.97      5.27 o 
   9   6   6       15.03       18.27      4.00 o 
  10   6   6       19.33       18.91      3.39 o 
  11   6   6       24.19       18.24      9.86 o 
  -9   7   6       24.76       30.46      3.53 o 
  -8   7   6        7.37        7.40      2.26 o 
  -7   7   6       85.85       91.28      3.32 o 
  -6   7   6       39.50       23.97      2.11 o 
  -5   7   6        1.75       -0.21      1.25 o 
  -4   7   6      188.23      199.49      9.11 o 
  -3   7   6       24.38       34.02      1.98 o 
  -2   7   6      657.20      686.69      7.47 o 
  -1   7   6      680.86      646.65      7.28 o 
   0   7   6       25.49       23.86      1.05 o 
   1   7   6      142.34      147.93      2.27 o 
   2   7   6      609.30      641.28      7.68 o 
   3   7   6      331.21      340.14      7.18 o 
   4   7   6        0.13        1.06      1.00 o 
   5   7   6      289.72      285.68      4.44 o 
   6   7   6      598.00      600.32      8.43 o 
   7   7   6      233.96      223.27      4.62 o 
   8   7   6      121.50      124.53      4.99 o 
   9   7   6       19.76       23.99      2.83 o 
  10   7   6       26.54       34.93      5.19 o 
  -8   8   6       10.40       15.87      3.58 o 
  -7   8   6        6.43       10.27      2.44 o 
  -6   8   6      138.37      112.61      3.70 o 
  -5   8   6       32.09       32.32      1.97 o 
  -4   8   6        0.43       -0.49      1.74 o 
  -3   8   6       24.65       22.82      1.77 o 
  -2   8   6      598.02      576.09      7.96 o 
  -1   8   6     1007.08     1027.19     12.50 o 
   0   8   6      116.61      123.40      2.41 o 
   1   8   6      277.52      289.82      5.57 o 
   2   8   6      882.10      920.21     10.94 o 
   3   8   6        0.14        0.97      1.08 o 
   4   8   6      105.47       98.01      2.62 o 
   5   8   6      142.17      149.79      7.70 o 
   6   8   6      462.64      475.34      8.51 o 
   7   8   6       21.68       22.28      2.75 o 
   8   8   6        2.25        5.32      4.02 o 
   9   8   6        6.01        6.72      3.34 o 
  10   8   6       45.47       44.04      5.36 o 
  -8   9   6       27.20       17.64      3.30 o 
  -7   9   6      150.61      158.91      6.10 o 
  -6   9   6       89.04       86.15      3.48 o 
  -5   9   6      120.67      135.98      4.29 o 
  -4   9   6        0.28        0.23      1.66 o 
  -3   9   6      180.61      158.31      4.36 o 
  -2   9   6       10.66        7.04      1.94 o 
  -1   9   6      780.28      780.57     21.63 o 
   0   9   6      177.46      167.45      9.02 o 
   1   9   6        1.58        0.83      1.17 o 
   2   9   6        1.21       -0.77      1.12 o 
   3   9   6      731.51      719.30     13.19 o 
   4   9   6       20.94       24.06      2.00 o 
   5   9   6        0.56        2.21      4.04 o 
   6   9   6       78.02       89.69      3.89 o 
   7   9   6      163.32      148.75      5.50 o 
   8   9   6        6.07        8.04      7.15 o 
   9   9   6        4.48        4.96      5.72 o 
  -7  10   6        0.79       -1.07      2.90 o 
  -6  10   6       11.28       12.08      2.99 o 
  -5  10   6       77.43       82.00      4.19 o 
  -4  10   6       88.57       78.90      4.24 o 
  -3  10   6        0.92       -1.00      2.17 o 
  -2  10   6       78.30       61.58      2.79 o 
  -1  10   6       45.05       44.88      2.22 o 
   0  10   6       12.42       15.12      1.42 o 
   1  10   6        3.71        2.21      1.31 o 
   2  10   6      299.53      304.07      5.55 o 
   3  10   6      326.24      339.81      7.92 o 
   4  10   6      260.75      266.77      7.56 o 
   5  10   6      289.84      307.48      8.61 o 
   6  10   6      137.38      137.34      5.05 o 
   7  10   6      107.81      103.41      5.20 o 
   8  10   6       14.12        8.90      6.97 o 
  -6  11   6        5.35        4.25      5.85 o 
  -5  11   6       24.40       25.40      5.96 o 
  -4  11   6        1.14        0.62      5.27 o 
  -3  11   6       64.50       61.61      3.39 o 
  -2  11   6        6.42       10.38      2.27 o 
  -1  11   6      173.39      174.31      4.93 o 
   0  11   6       17.68       22.81      2.11 o 
   1  11   6        1.22        2.77      1.69 o 
   2  11   6       11.55       14.18      2.47 o 
   3  11   6       96.12       91.85      5.18 o 
   4  11   6       58.83       50.85      9.23 o 
   5  11   6        7.43       11.25      3.03 o 
   6  11   6       73.57       74.89     16.05 o 
   7  11   6      102.04      103.87     15.74 o 
  -5  12   6       83.51       96.51      6.24 o 
  -4  12   6        2.27        1.61      2.80 o 
  -3  12   6      137.75      133.28      6.46 o 
  -2  12   6        1.04        0.66      2.19 o 
  -1  12   6        0.92       -0.46      2.07 o 
   0  12   6      143.26      141.07      4.77 o 
   1  12   6       19.37       21.21      2.50 o 
   2  12   6       48.22       48.16      3.59 o 
   3  12   6       23.14       25.55     10.47 o 
   4  12   6        0.47        3.73      3.85 o 
   5  12   6       66.77       72.76      6.05 o 
   6  12   6       30.25       34.23      6.84 o 
  -3  13   6       75.98       96.87      4.92 o 
  -2  13   6       13.24        9.33      2.90 o 
  -1  13   6      102.93      108.19      8.25 o 
   0  13   6        0.58       -3.88      3.88 o 
   1  13   6       12.87       12.41      2.97 o 
   2  13   6        3.57        2.77      3.36 o 
   3  13   6        8.93        4.79      3.25 o 
   4  13   6      184.02      181.28      8.14 o 
  -1 -12   7       85.81       88.84      5.88 o 
   0 -12   7        0.47        0.61      4.05 o 
   1 -12   7       56.52       45.44      5.85 o 
   2 -12   7      295.72      323.04     13.30 o 
   3 -12   7       27.57       36.91      5.02 o 
  -3 -11   7       10.37       10.18      6.02 o 
  -2 -11   7       21.57       13.56      3.62 o 
  -1 -11   7        2.73        7.88      3.53 o 
   0 -11   7       21.97       15.92      3.81 o 
   1 -11   7       26.25       25.33      4.33 o 
   2 -11   7       58.03       58.86      5.14 o 
   3 -11   7       34.42       33.16      3.23 o 
   4 -11   7      256.47      260.47      7.63 o 
   5 -11   7        2.37        3.10      9.48 o 
   6 -11   7        4.01       -1.55      4.45 o 
  -5 -10   7        4.29        5.20      3.80 o 
  -4 -10   7        2.88       -1.20      2.92 o 
  -3 -10   7        3.46        4.27      2.59 o 
  -2 -10   7        1.29       -2.32      2.55 o 
  -1 -10   7      389.95      388.87      9.72 o 
   0 -10   7       48.01       51.99      3.20 o 
   1 -10   7       16.78       18.89      2.47 o 
   2 -10   7        7.16        4.39      2.18 o 
   3 -10   7        2.00        5.02      1.96 o 
   4 -10   7      264.01      276.27      6.73 o 
   5 -10   7        6.94        8.95      2.38 o 
   6 -10   7       47.10       50.10      5.55 o 
   7 -10   7      425.48      421.01     11.81 o 
  -6  -9   7        0.42        3.00      2.90 o 
  -5  -9   7       11.47       10.39      2.95 o 
  -4  -9   7        1.03        1.99      2.55 o 
  -3  -9   7        2.90        3.75      1.97 o 
  -2  -9   7        7.91        6.80      2.32 o 
  -1  -9   7      303.69      323.22      5.77 o 
   0  -9   7      119.81      113.52      3.54 o 
   1  -9   7      252.53      215.38      5.25 o 
   2  -9   7        9.79        5.33      2.16 o 
   3  -9   7      819.04      856.45     12.88 o 
   4  -9   7      101.67      104.23      3.31 o 
   5  -9   7      285.44      280.89      6.47 o 
   6  -9   7      110.40      111.70      4.86 o 
   7  -9   7      281.32      270.60      8.24 o 
   8  -9   7        2.26       -3.17      3.17 o 
  -7  -8   7       15.98       15.72      4.06 o 
  -6  -8   7       26.38       20.93      2.73 o 
  -5  -8   7       14.95       10.11      2.40 o 
  -4  -8   7        0.06        2.01      2.08 o 
  -3  -8   7        0.08       -0.87      1.94 o 
  -2  -8   7       65.96       77.97      2.32 o 
  -1  -8   7      215.25      199.50      4.00 o 
   0  -8   7      501.78      524.27      7.25 o 
   1  -8   7        0.47        1.72      0.84 o 
   2  -8   7      208.57      207.00      4.15 o 
   3  -8   7       13.40       14.57      4.42 o 
   4  -8   7       14.59       16.42      1.81 o 
   5  -8   7       21.97       22.36      2.53 o 
   6  -8   7       17.07       15.77      2.87 o 
   7  -8   7      240.02      233.56      6.96 o 
   8  -8   7        0.59       -1.96      2.32 o 
   9  -8   7        8.50        5.87      3.71 o 
  -7  -7   7        1.62        0.29      5.29 o 
  -6  -7   7      169.30      179.14      5.35 o 
  -5  -7   7       10.09        4.47      1.97 o 
  -4  -7   7       31.66       29.87      2.85 o 
  -3  -7   7       21.01       23.07      1.60 o 
  -2  -7   7      296.57      274.30      4.75 o 
  -1  -7   7      319.99      312.07      4.93 o 
   0  -7   7      508.80      494.65      6.73 o 
   1  -7   7       10.33        6.86      1.81 o 
   2  -7   7       26.14       25.87      1.76 o 
   3  -7   7       65.13       53.37      1.98 o 
   4  -7   7      101.84      100.89      2.19 o 
   5  -7   7      213.47      217.98      4.09 o 
   6  -7   7        8.58        6.34      1.75 o 
   7  -7   7        0.01       -2.36      2.36 o 
   8  -7   7       20.77       15.23      2.63 o 
   9  -7   7        0.06        2.24      2.33 o 
  10  -7   7       23.03       11.91      9.21 o 
  -8  -6   7        3.00        1.01      3.60 o 
  -7  -6   7       24.10       18.38      3.12 o 
  -6  -6   7       25.91       23.92      2.26 o 
  -5  -6   7       40.55       38.83      2.06 o 
  -4  -6   7      288.11      268.59      4.90 o 
  -3  -6   7      156.31      157.46      2.95 o 
  -2  -6   7      579.49      619.93     10.26 o 
  -1  -6   7      178.49      155.06      4.18 o 
   0  -6   7       86.02       85.59      2.01 o 
   1  -6   7      293.17      301.77      4.23 o 
   2  -6   7        9.49       12.05      1.37 o 
   3  -6   7       90.27       85.77      1.98 o 
   4  -6   7       30.13       25.55      1.15 o 
   5  -6   7       38.91       29.24      1.39 o 
   6  -6   7      616.65      627.20      7.66 o 
   7  -6   7       28.70       32.13      2.44 o 
   8  -6   7        2.11        0.55      3.07 o 
   9  -6   7      336.77      350.66     10.29 o 
  10  -6   7        4.49        7.95     12.85 o 
  -9  -5   7        0.51       -0.87      3.15 o 
  -8  -5   7       19.44       11.10      3.64 o 
  -7  -5   7       18.60       20.69      2.36 o 
  -6  -5   7       61.22       52.27      2.91 o 
  -5  -5   7       30.08       28.39      1.65 o 
  -4  -5   7       26.91       29.13      1.28 o 
  -3  -5   7      178.13      163.70      2.65 o 
  -2  -5   7        5.94        4.35      0.77 o 
  -1  -5   7      498.75      488.19      4.96 o 
   0  -5   7        3.50        2.78      0.55 o 
   1  -5   7       65.57       67.07      1.22 o 
   2  -5   7       17.12       15.35      0.80 o 
   3  -5   7      138.95      159.69      2.30 o 
   4  -5   7      148.68      162.68      2.20 o 
   5  -5   7       97.10       84.87      1.71 o 
   6  -5   7      156.25      158.07      2.56 o 
   7  -5   7       46.25       40.53      1.37 o 
   8  -5   7      395.34      395.00      7.68 o 
   9  -5   7        1.88        0.29      1.35 o 
  10  -5   7      165.80      156.49      7.85 o 
  11  -5   7       13.72       15.82      4.29 o 
  -9  -4   7        0.64        0.59      2.88 o 
  -8  -4   7        1.79        4.41      2.59 o 
  -7  -4   7        6.57        8.15      1.72 o 
  -6  -4   7      382.76      382.95      8.14 o 
  -5  -4   7        2.51        1.95      0.68 o 
  -4  -4   7     1466.06     1494.44     14.52 o 
  -3  -4   7     1118.08     1124.99     11.13 o 
  -2  -4   7        7.61        8.81      0.70 o 
  -1  -4   7      623.66      653.95      6.24 o 
   0  -4   7      357.49      367.73      4.67 o 
   1  -4   7      271.66      248.75      3.15 o 
   2  -4   7       40.86       44.14      1.17 o 
   3  -4   7        0.36        1.46      0.65 o 
   4  -4   7       89.90       93.07      2.12 o 
   5  -4   7        7.98        7.60      0.67 o 
   6  -4   7      145.84      159.27      2.77 o 
   7  -4   7      103.08       88.90      2.56 o 
   8  -4   7      273.04      275.21      4.28 o 
   9  -4   7      130.20      113.51      5.72 o 
  10  -4   7        3.95        4.70      4.26 o 
  11  -4   7       29.08       20.05      4.69 o 
  -9  -3   7        1.05       -1.90      2.48 o 
  -8  -3   7      127.64      131.41      5.19 o 
  -7  -3   7      109.72       85.69      3.30 o 
  -6  -3   7       30.80       30.71      2.34 o 
  -5  -3   7       16.59       17.00      1.15 o 
  -4  -3   7      628.69      650.57      8.57 o 
  -3  -3   7        1.24        1.71      0.88 o 
  -2  -3   7      245.26      234.32      2.99 o 
  -1  -3   7      599.26      640.17      6.78 o 
   0  -3   7       67.57       62.72      1.22 o 
   1  -3   7     2151.04     2232.46     20.88 o 
   2  -3   7      112.47       87.02      1.53 o 
   3  -3   7      435.13      440.58      4.56 o 
   4  -3   7     1688.66     1805.65     19.62 o 
   5  -3   7        1.10        0.91      1.28 o 
   6  -3   7      388.39      396.70      7.05 o 
   7  -3   7       11.47       10.77      0.75 o 
   8  -3   7       74.56       78.79      2.37 o 
   9  -3   7      208.13      200.72      4.75 o 
  10  -3   7       45.41       41.24      3.30 o 
  11  -3   7        8.58        9.62      4.29 o 
  -9  -2   7      178.78      166.63      8.64 o 
  -8  -2   7       16.92        9.90      2.41 o 
  -7  -2   7       25.93       16.42      1.46 o 
  -6  -2   7      124.26      135.22      2.49 o 
  -5  -2   7       93.13       87.79      2.92 o 
  -4  -2   7       20.61       27.65      1.15 o 
  -3  -2   7       31.94       20.43      1.20 o 
  -2  -2   7      186.41      186.39      2.25 o 
  -1  -2   7      185.26      177.64      2.39 o 
   0  -2   7      913.64     1014.07     10.56 o 
   1  -2   7     2160.35     2337.24     21.88 o 
   2  -2   7      675.07      708.61      7.13 o 
   3  -2   7       36.88       31.98      0.70 o 
   4  -2   7     1217.83     1312.91     11.94 o 
   5  -2   7      191.97      212.85      2.40 o 
   6  -2   7        1.77        4.10      0.57 o 
   7  -2   7       69.63       66.85      1.93 o 
   8  -2   7        0.25        0.72      1.43 o 
   9  -2   7        5.64        4.21      1.58 o 
  10  -2   7        8.69       11.36      2.73 o 
  11  -2   7       44.00       37.32      4.26 o 
  12  -2   7       36.37       36.43      5.85 o 
 -10  -1   7        4.70        8.77      3.10 o 
  -9  -1   7       67.39       71.67      3.79 o 
  -8  -1   7      103.86       89.73      3.45 o 
  -7  -1   7        0.06       -0.84      1.11 o 
  -6  -1   7       99.84       96.65      3.01 o 
  -5  -1   7       14.66       12.54      1.37 o 
  -4  -1   7        1.78       -0.20      0.80 o 
  -3  -1   7      357.46      335.67      3.60 o 
  -2  -1   7       10.71        8.07      0.77 o 
  -1  -1   7       82.13       97.07      2.18 o 
   0  -1   7      405.83      416.89      4.86 o 
   1  -1   7      690.81      771.56      7.40 o 
   2  -1   7      117.89      105.07      1.98 o 
   3  -1   7      549.45      553.76      5.32 o 
   4  -1   7        3.71        7.81      0.62 o 
   5  -1   7       73.46       71.72      1.90 o 
   6  -1   7        4.94        7.67      0.50 o 
   7  -1   7        0.12        0.86      1.42 o 
   8  -1   7       22.20       17.90      2.60 o 
   9  -1   7      169.96      151.58      6.00 o 
  10  -1   7        0.02        1.55      2.69 o 
  11  -1   7       15.12        7.54      3.19 o 
  12  -1   7        1.27       -0.54      4.66 o 
 -10   0   7       83.70       81.35      4.35 o 
  -9   0   7        1.73       -1.70      2.04 o 
  -8   0   7      153.54      145.54      4.83 o 
  -7   0   7        0.73        3.12      1.76 o 
  -6   0   7      208.35      217.80      3.56 o 
  -5   0   7        8.38        9.44      0.96 o 
  -4   0   7       61.61       75.61      1.55 o 
  -3   0   7        0.11        0.25      0.65 o 
  -2   0   7      462.92      552.74      5.68 o 
  -1   0   7       15.27       16.73      0.65 o 
   0   0   7     2534.17     2643.16     22.04 o 
   1   0   7      106.48      106.25      1.83 o 
   2   0   7     6825.65     6940.70     56.15 o 
   3   0   7        2.87        4.07      0.45 o 
   4   0   7     1120.59     1141.17     15.64 o 
   5   0   7        3.07        3.41      0.64 o 
   6   0   7       53.70       59.15      3.25 o 
   7   0   7        4.36        3.92      0.83 o 
   8   0   7      617.88      605.27      8.67 o 
   9   0   7        0.19       -1.19      1.19 o 
  10   0   7        6.29        5.72      1.86 o 
  11   0   7        2.87        8.48      3.55 o 
  12   0   7       93.32      115.34      9.08 o 
 -10   1   7        1.21        3.60      2.62 o 
  -9   1   7      105.08      107.49      5.56 o 
  -8   1   7       13.34       12.85      2.06 o 
  -7   1   7        3.25        1.03      1.81 o 
  -6   1   7       30.47       27.63      1.35 o 
  -5   1   7       15.17       19.21      1.10 o 
  -4   1   7        0.39       -0.35      0.64 o 
  -3   1   7      682.87      635.67      5.93 o 
  -2   1   7       44.49       39.59      1.56 o 
  -1   1   7       88.93       73.32      1.08 o 
   0   1   7      391.44      414.93      3.97 o 
   1   1   7     1316.83     1368.12     11.85 o 
   2   1   7      586.10      563.17      4.89 o 
   3   1   7      289.26      307.17      2.95 o 
   4   1   7      677.65      766.33      6.67 o 
   5   1   7        6.54        6.44      0.56 o 
   6   1   7      126.83      116.44      1.69 o 
   7   1   7       71.16       81.32      1.95 o 
   8   1   7       33.46       32.59      1.83 o 
   9   1   7        7.22        3.82      1.31 o 
  10   1   7        3.28        2.02      1.92 o 
  11   1   7        0.30        0.65      3.11 o 
  12   1   7       40.92       36.09      6.12 o 
 -10   2   7       79.90       90.50      6.64 o 
  -9   2   7       27.38       30.80      4.11 o 
  -8   2   7        0.52       -0.41      2.21 o 
  -7   2   7        0.29        0.34      1.74 o 
  -6   2   7       38.31       39.55      1.35 o 
  -5   2   7      231.60      220.95      4.22 o 
  -4   2   7      264.08      256.30      3.02 o 
  -3   2   7       19.28       24.02      0.82 o 
  -2   2   7      760.33      806.77      7.54 o 
  -1   2   7      527.57      515.62      4.80 o 
   0   2   7       26.59       23.72      0.80 o 
   1   2   7     2256.43     2333.33     19.38 o 
   2   2   7       27.72       18.10      1.65 o 
   3   2   7      433.84      524.04      5.24 o 
   4   2   7       43.00       36.95      1.78 o 
   5   2   7       16.87       11.14      0.59 o 
   6   2   7      229.89      217.90      2.68 o 
   7   2   7      163.99      169.87      2.96 o 
   8   2   7      249.61      241.57      4.94 o 
   9   2   7       22.89       18.27      4.49 o 
  10   2   7       97.90       95.30      4.55 o 
  11   2   7       19.53       18.52      3.28 o 
 -10   3   7       10.17       11.82      2.84 o 
  -9   3   7       47.77       46.14      7.67 o 
  -8   3   7      328.27      330.35      7.28 o 
  -7   3   7       25.10       15.99      1.80 o 
  -6   3   7        0.15        1.27      0.82 o 
  -5   3   7      693.84      727.56      9.00 o 
  -4   3   7       10.21       15.02      1.32 o 
  -3   3   7       18.15       13.26      0.85 o 
  -2   3   7      188.49      204.29      2.51 o 
  -1   3   7      139.22      121.48      1.72 o 
   0   3   7       11.50       16.68      1.19 o 
   1   3   7     1135.75     1124.44     10.92 o 
   2   3   7      116.62      122.88      1.46 o 
   3   3   7     2367.56     2508.81     25.66 o 
   4   3   7      415.22      443.92      4.59 o 
   5   3   7        1.46        3.84      0.58 o 
   6   3   7      232.51      234.82      3.51 o 
   7   3   7        7.76        5.57      0.55 o 
   8   3   7       27.26       25.38      1.96 o 
   9   3   7      230.23      223.09      4.96 o 
  10   3   7        3.75        6.76      6.82 o 
  11   3   7        0.08       -0.63      3.40 o 
 -10   4   7        7.97        6.06      7.50 o 
  -9   4   7        2.13       -2.34      2.68 o 
  -8   4   7      112.38      105.66      4.28 o 
  -7   4   7        7.80       10.07      1.89 o 
  -6   4   7      573.16      560.33      7.23 o 
  -5   4   7       60.93       61.08      1.94 o 
  -4   4   7        6.23        6.07      0.83 o 
  -3   4   7       41.99       43.63      1.16 o 
  -2   4   7       22.48       16.55      0.81 o 
  -1   4   7       65.61       63.03      1.10 o 
   0   4   7      469.47      465.87      4.60 o 
   1   4   7       33.39       36.76      0.92 o 
   2   4   7       97.21      103.66      1.77 o 
   3   4   7     1509.17     1680.18     15.60 o 
   4   4   7       22.41       28.50      0.76 o 
   5   4   7      619.56      700.06      8.21 o 
   6   4   7        0.30        1.89      0.74 o 
   7   4   7      349.01      376.03      4.56 o 
   8   4   7      147.60      138.31      3.76 o 
   9   4   7       16.25       17.24      4.06 o 
  10   4   7       66.25       55.74      3.12 o 
  11   4   7        1.13       -3.57      3.57 o 
  -9   5   7       62.83       67.48      3.96 o 
  -8   5   7        2.24        2.71      4.88 o 
  -7   5   7      152.82      131.82      5.54 o 
  -6   5   7        7.08        1.37      1.01 o 
  -5   5   7        8.50       10.39      1.10 o 
  -4   5   7      604.60      609.25      7.88 o 
  -3   5   7        2.80        6.61      1.16 o 
  -2   5   7        0.57        0.59      0.67 o 
  -1   5   7       11.26        9.32      1.08 o 
   0   5   7     1593.36     1641.31     15.92 o 
   1   5   7      736.54      711.18      7.34 o 
   2   5   7     1628.44     1711.17     17.99 o 
   3   5   7      257.28      271.01      3.34 o 
   4   5   7       24.61       15.17      0.85 o 
   5   5   7      287.31      285.23      3.21 o 
   6   5   7       45.39       43.92      1.42 o 
   7   5   7       36.39       35.36      1.37 o 
   8   5   7       66.70       66.21      4.21 o 
   9   5   7       98.36       98.54      5.82 o 
  10   5   7       14.82       11.81      2.60 o 
  11   5   7        4.42        0.06      3.93 o 
  -9   6   7        0.30       -1.65      2.30 o 
  -8   6   7       19.81       16.25      4.90 o 
  -7   6   7        0.78       -0.20      1.93 o 
  -6   6   7      193.57      184.15      3.83 o 
  -5   6   7       60.86       65.26      3.87 o 
  -4   6   7     1081.57     1154.21     13.59 o 
  -3   6   7       25.19       21.52      1.68 o 
  -2   6   7      572.27      618.39      8.83 o 
  -1   6   7      110.05      113.83      2.09 o 
   0   6   7        2.08        1.51      0.68 o 
   1   6   7       56.37       67.85      1.42 o 
   2   6   7        6.24        6.20      0.82 o 
   3   6   7        9.96        8.95      0.94 o 
   4   6   7       65.13       67.37      3.14 o 
   5   6   7      421.45      442.90      5.44 o 
   6   6   7       53.84       53.44      2.29 o 
   7   6   7       22.24       20.18      1.25 o 
   8   6   7        0.45        0.58      1.32 o 
   9   6   7       41.78       47.60      2.62 o 
  10   6   7        4.49        6.95      3.51 o 
  11   6   7       15.85       13.06      4.81 o 
  -9   7   7        0.28       -1.46      3.19 o 
  -8   7   7        1.82        0.39      2.42 o 
  -7   7   7       65.65       49.81      2.89 o 
  -6   7   7        7.51        7.66      2.26 o 
  -5   7   7       65.99       47.60      2.15 o 
  -4   7   7      104.61      119.90      4.74 o 
  -3   7   7        9.51       12.05      1.56 o 
  -2   7   7        1.43        2.30      0.86 o 
  -1   7   7      931.09      954.51     21.04 o 
   0   7   7      134.29      129.11      3.87 o 
   1   7   7      194.39      181.01      3.03 o 
   2   7   7       85.29       71.84      1.86 o 
   3   7   7       24.49       24.89      1.58 o 
   4   7   7       16.97       21.03      1.40 o 
   5   7   7       66.65       78.02      3.45 o 
   6   7   7        2.60        2.79      1.05 o 
   7   7   7        7.14        9.22      1.55 o 
   8   7   7        0.11        4.38      1.58 o 
   9   7   7        0.61        1.05      2.34 o 
  10   7   7       82.60       83.23      6.48 o 
  -8   8   7        3.56        3.71      2.47 o 
  -7   8   7       12.99       16.99      2.63 o 
  -6   8   7       71.86       70.04      3.08 o 
  -5   8   7       25.79       48.35      2.86 o 
  -4   8   7      231.10      204.94      4.61 o 
  -3   8   7      119.26      101.27      3.10 o 
  -2   8   7       24.40       24.95      3.14 o 
  -1   8   7      548.96      584.84      8.95 o 
   0   8   7      115.96      121.25      2.60 o 
   1   8   7       45.18       52.23      3.19 o 
   2   8   7      162.98      176.09      3.66 o 
   3   8   7       29.34       30.68      1.70 o 
   4   8   7       21.26       25.65      1.70 o 
   5   8   7       64.80       63.83      4.31 o 
   6   8   7       76.15       76.62      2.77 o 
   7   8   7      456.56      495.41      9.63 o 
   8   8   7       67.82       76.75      5.01 o 
   9   8   7        0.34       -1.80      4.01 o 
  10   8   7       26.89       21.88      5.16 o 
  -7   9   7       13.65       18.94      4.47 o 
  -6   9   7        1.98       -1.87      1.87 o 
  -5   9   7      118.27      109.38      3.59 o 
  -4   9   7       24.40       19.44      3.36 o 
  -3   9   7      231.10      198.66      7.31 o 
  -2   9   7        0.42       -1.70      1.70 o 
  -1   9   7       17.78       12.74      1.47 o 
   0   9   7       60.92       55.19      3.37 o 
   1   9   7      367.51      364.60      5.03 o 
   2   9   7       63.53       62.19      1.99 o 
   3   9   7        9.39       13.21      1.78 o 
   4   9   7      367.94      387.61      6.45 o 
   5   9   7      217.12      224.27      7.31 o 
   6   9   7       44.70       37.36      3.61 o 
   7   9   7      128.45      135.23      5.21 o 
   8   9   7       41.02       34.80      4.12 o 
   9   9   7       10.44       18.30      3.60 o 
  -7  10   7       21.41       27.17      3.50 o 
  -6  10   7      172.20      175.24      5.74 o 
  -5  10   7       36.56       30.80      2.91 o 
  -4  10   7       18.40       20.01      2.50 o 
  -3  10   7      284.90      267.72      6.68 o 
  -2  10   7      115.60       98.47      3.65 o 
  -1  10   7        1.09        0.60      1.62 o 
   0  10   7        5.58        4.32      1.24 o 
   1  10   7        1.26        1.23      1.11 o 
   2  10   7      147.62      139.18      3.81 o 
   3  10   7        3.38        2.89      2.42 o 
   4  10   7      165.40      163.85      5.91 o 
   5  10   7       38.50       33.30      3.55 o 
   6  10   7       20.79       19.13      3.54 o 
   7  10   7       40.12       42.23      5.66 o 
   8  10   7        3.12        8.23      3.65 o 
  -6  11   7       12.97       10.79      3.68 o 
  -5  11   7        0.02       -3.24      3.24 o 
  -4  11   7        6.21        6.75      2.58 o 
  -3  11   7      274.84      257.47      6.56 o 
  -2  11   7      457.54      457.68      9.75 o 
  -1  11   7        0.58        0.39      3.42 o 
   0  11   7      350.46      334.22     13.34 o 
   1  11   7        1.32        1.15      1.47 o 
   2  11   7       15.47       18.41      4.77 o 
   3  11   7      360.84      371.34     10.05 o 
   4  11   7        0.07       -0.04      3.16 o 
   5  11   7       76.99       77.73      4.72 o 
   6  11   7      165.77      164.74      8.12 o 
   7  11   7        0.16       -1.50      3.72 o 
  -4  12   7        5.27       10.45      3.57 o 
  -3  12   7      126.37      129.85      4.94 o 
  -2  12   7      339.14      339.66      8.16 o 
  -1  12   7        7.77        9.15      2.49 o 
   0  12   7        6.33        6.98      2.40 o 
   1  12   7       95.37       93.97      3.37 o 
   2  12   7       28.78       22.46      2.42 o 
   3  12   7       79.63       85.55      7.02 o 
   4  12   7        0.08       -2.10      3.28 o 
   5  12   7      104.65       98.19     15.27 o 
   6  12   7       42.57       42.24      6.50 o 
  -3  13   7       58.51       54.68      6.69 o 
  -2  13   7        0.00       -3.09      3.16 o 
  -1  13   7        0.03       -1.02      2.77 o 
   0  13   7      108.73      128.01      6.34 o 
   1  13   7       18.29       24.24      4.43 o 
   2  13   7       14.75       14.81      9.72 o 
   3  13   7        0.02        1.22      3.86 o 
   4  13   7       18.46       15.09      5.01 o 
   1 -12   8      101.93       94.13      6.96 o 
   2 -12   8       12.11        4.34      4.62 o 
  -2 -11   8        1.37       -4.11      4.79 o 
  -1 -11   8       86.58       79.46      4.85 o 
   0 -11   8        5.02        9.22      3.57 o 
   1 -11   8        0.15        3.32      3.39 o 
   2 -11   8       30.95       25.51      3.46 o 
   3 -11   8        2.25        5.81      2.88 o 
   4 -11   8        3.25        1.31      2.47 o 
   5 -11   8       96.33      102.03      6.13 o 
  -4 -10   8       71.79       76.52      4.67 o 
  -3 -10   8       19.48       19.63      2.99 o 
  -2 -10   8       61.32       80.16      4.65 o 
  -1 -10   8      125.16      107.69      4.86 o 
   0 -10   8       73.60       78.69      5.49 o 
   1 -10   8       38.02       34.53      4.59 o 
   2 -10   8       22.69       21.06      3.21 o 
   3 -10   8       29.20       34.61      3.49 o 
   4 -10   8       71.96       69.20      3.57 o 
   5 -10   8      301.67      306.36     11.24 o 
   6 -10   8       36.60       37.14      4.79 o 
   7 -10   8        3.73        2.81      3.72 o 
  -5  -9   8       41.10       37.97      5.68 o 
  -4  -9   8       41.91       51.52      3.39 o 
  -3  -9   8       24.08       19.98      2.67 o 
  -2  -9   8        1.55        0.96      5.92 o 
  -1  -9   8       81.94       73.01      3.12 o 
   0  -9   8      154.24      142.81      4.00 o 
   1  -9   8       22.44       20.38      2.44 o 
   2  -9   8        7.00        7.48      2.02 o 
   3  -9   8       70.42       59.78      3.19 o 
   4  -9   8       38.91       34.44      4.09 o 
   5  -9   8      220.97      216.38      5.56 o 
   6  -9   8       21.00       17.82      3.27 o 
   7  -9   8      104.56      111.26     10.23 o 
   8  -9   8        0.21       -5.32      5.32 o 
  -6  -8   8       14.26       11.04      3.02 o 
  -5  -8   8       61.05       73.87      4.51 o 
  -4  -8   8       98.34      104.36      4.24 o 
  -3  -8   8        5.89        8.15      1.99 o 
  -2  -8   8      260.64      262.09      5.59 o 
  -1  -8   8       68.27       73.37      2.77 o 
   0  -8   8       37.16       39.58      2.62 o 
   1  -8   8      158.82      156.91      7.52 o 
   2  -8   8       71.62       68.82      5.38 o 
   3  -8   8       40.43       38.36      2.03 o 
   4  -8   8       73.00       75.81      3.05 o 
   5  -8   8      212.21      206.15      5.55 o 
   6  -8   8      151.98      149.60      8.18 o 
   7  -8   8       10.03        9.37      2.78 o 
   8  -8   8       87.31       79.63      8.07 o 
   9  -8   8        3.48        5.44      2.80 o 
  -7  -7   8        9.01        5.93      3.75 o 
  -6  -7   8       26.93       33.33      3.30 o 
  -5  -7   8       40.56       50.46      3.40 o 
  -4  -7   8        9.71        7.50      1.75 o 
  -3  -7   8       80.20       71.21      2.40 o 
  -2  -7   8      782.56      771.51     10.28 o 
  -1  -7   8       25.52       24.88      1.61 o 
   0  -7   8        0.00        1.11      2.37 o 
   1  -7   8       91.50      112.03      2.38 o 
   2  -7   8        0.35        2.27      1.80 o 
   3  -7   8      479.14      462.41      8.69 o 
   4  -7   8      305.25      282.35      5.05 o 
   5  -7   8       36.95       37.62      1.96 o 
   6  -7   8      488.38      479.76      9.53 o 
   7  -7   8       51.97       52.24      3.45 o 
   8  -7   8        3.72        6.35      6.55 o 
   9  -7   8       41.25       46.33      4.17 o 
  10  -7   8      125.91      138.14     10.28 o 
  -8  -6   8       13.71       20.24      6.48 o 
  -7  -6   8       32.58       31.32      4.02 o 
  -6  -6   8       22.04       23.52      8.18 o 
  -5  -6   8        5.74        3.99      1.75 o 
  -4  -6   8       10.35       12.07      2.03 o 
  -3  -6   8      232.84      232.13      3.87 o 
  -2  -6   8      189.29      177.29      3.15 o 
  -1  -6   8     1390.62     1480.79     16.58 o 
   0  -6   8        5.89        5.84      1.09 o 
   1  -6   8       57.70       52.58      3.75 o 
   2  -6   8       13.99       12.23      0.91 o 
   3  -6   8      105.17      106.83      2.95 o 
   4  -6   8      192.56      183.36      3.69 o 
   5  -6   8        6.69        5.88      0.69 o 
   6  -6   8      526.18      558.63      9.47 o 
   7  -6   8        8.03        5.52      1.90 o 
   8  -6   8       20.02       20.94      2.50 o 
   9  -6   8       45.42       44.58     15.17 o 
  10  -6   8       21.83       10.40      4.91 o 
  -8  -5   8        0.00        3.73      3.97 o 
  -7  -5   8        0.68        4.74      3.77 o 
  -6  -5   8       41.22       35.88      2.61 o 
  -5  -5   8        0.13        0.53      1.70 o 
  -4  -5   8      242.70      251.87      4.19 o 
  -3  -5   8      261.20      268.42      4.00 o 
  -2  -5   8     2002.76     1970.58     21.67 o 
  -1  -5   8       21.69       27.15      1.11 o 
   0  -5   8       23.94       19.43      1.16 o 
   1  -5   8       19.61       23.79      0.86 o 
   2  -5   8     1052.17     1046.47     10.74 o 
   3  -5   8       43.97       39.67      1.19 o 
   4  -5   8        3.73        1.90      0.58 o 
   5  -5   8      185.33      183.60      2.93 o 
   6  -5   8      312.73      332.09      4.40 o 
   7  -5   8        1.83        2.23      1.17 o 
   8  -5   8      521.51      476.51     11.03 o 
   9  -5   8       19.61       17.76      2.02 o 
  10  -5   8       39.40       34.41      4.38 o 
  11  -5   8       24.10       24.62      8.11 o 
  -9  -4   8        1.23       -3.06      3.06 o 
  -8  -4   8        4.35        7.37      2.90 o 
  -7  -4   8       40.42       31.37      2.97 o 
  -6  -4   8      123.33      116.76      4.22 o 
  -5  -4   8      320.82      334.99      4.55 o 
  -4  -4   8      223.95      230.04      3.17 o 
  -3  -4   8       14.06       10.72      1.11 o 
  -2  -4   8       92.94       74.85      1.63 o 
  -1  -4   8        1.90        2.01      0.64 o 
   0  -4   8      608.68      658.28      6.49 o 
   1  -4   8      147.81      180.60      2.50 o 
   2  -4   8       14.05       13.78      0.85 o 
   3  -4   8        2.20        2.15      1.08 o 
   4  -4   8       76.65       71.81      1.73 o 
   5  -4   8      715.87      722.74      7.21 o 
   6  -4   8       53.33       52.86      1.30 o 
   7  -4   8        1.01       -0.50      2.20 o 
   8  -4   8       48.78       49.19      2.10 o 
   9  -4   8       52.31       47.47      3.11 o 
  10  -4   8       15.93       15.39      4.79 o 
  11  -4   8      241.45      277.31     11.07 o 
  -9  -3   8        2.78        5.17      3.38 o 
  -8  -3   8       45.03       35.11      2.82 o 
  -7  -3   8       27.56       28.01      3.11 o 
  -6  -3   8       12.25        8.58      1.31 o 
  -5  -3   8      105.16      116.07      2.46 o 
  -4  -3   8      523.25      540.64      7.95 o 
  -3  -3   8      213.46      197.62      3.03 o 
  -2  -3   8      144.90      176.11      2.45 o 
  -1  -3   8     1393.94     1448.71     13.83 o 
   0  -3   8      544.80      572.31      5.91 o 
   1  -3   8      240.89      273.00      3.66 o 
   2  -3   8      313.89      288.46      3.54 o 
   3  -3   8      100.40       99.43      1.60 o 
   4  -3   8        0.02       -0.03      0.39 o 
   5  -3   8       12.55        8.73      0.76 o 
   6  -3   8      138.17      112.17      2.05 o 
   7  -3   8        4.32        4.33      1.14 o 
   8  -3   8       16.09       17.07      1.17 o 
   9  -3   8       21.94       19.73      2.21 o 
  10  -3   8       11.68       11.02      2.73 o 
  11  -3   8        3.73        3.19      2.85 o 
  -9  -2   8       11.89       10.34      7.98 o 
  -8  -2   8        0.01        0.76      3.87 o 
  -7  -2   8        3.06        1.06      1.42 o 
  -6  -2   8      482.51      486.66      6.05 o 
  -5  -2   8       43.36       49.04      1.71 o 
  -4  -2   8       71.56       70.89      1.68 o 
  -3  -2   8        0.40       -0.55      0.57 o 
  -2  -2   8      915.48      958.44      8.81 o 
  -1  -2   8      155.62      143.36      5.03 o 
   0  -2   8      127.83      149.01      2.21 o 
   1  -2   8       27.67       30.43      0.95 o 
   2  -2   8        1.18        0.26      0.54 o 
   3  -2   8     3563.20     3675.78     31.64 o 
   4  -2   8      161.49      199.50      2.31 o 
   5  -2   8       69.49       67.33      1.21 o 
   6  -2   8       41.69       45.81      1.07 o 
   7  -2   8      512.28      513.39      5.82 o 
   8  -2   8       44.45       32.47      5.17 o 
   9  -2   8      665.24      624.13     13.50 o 
  10  -2   8      281.01      282.33      8.09 o 
  11  -2   8        1.50        3.70      3.51 o 
  -9  -1   8        3.35        3.50      2.91 o 
  -8  -1   8       41.30       31.25      2.73 o 
  -7  -1   8        7.63        9.15      1.81 o 
  -6  -1   8       27.37       24.37      1.41 o 
  -5  -1   8        2.71        1.63      0.99 o 
  -4  -1   8      227.85      220.19      3.06 o 
  -3  -1   8        3.37        2.37      0.81 o 
  -2  -1   8     1015.18     1074.53      9.57 o 
  -1  -1   8        0.67        0.37      0.54 o 
   0  -1   8      232.89      243.52      3.05 o 
   1  -1   8     1703.25     1858.90     17.00 o 
   2  -1   8     3453.40     3790.13     36.65 o 
   3  -1   8       70.22       77.91      1.93 o 
   4  -1   8        6.85        8.11      0.74 o 
   5  -1   8       30.42       19.96      0.93 o 
   6  -1   8      110.27      117.78      1.79 o 
   7  -1   8       44.05       47.11      1.42 o 
   8  -1   8        3.22        3.27      1.67 o 
   9  -1   8       10.10        6.06      1.41 o 
  10  -1   8       38.15       29.27      3.12 o 
  11  -1   8       49.82       42.34      4.51 o 
  12  -1   8       93.08      106.57      9.46 o 
  -9   0   8        1.04       -1.89      2.46 o 
  -8   0   8       25.68       18.32      2.61 o 
  -7   0   8        5.97       11.77      2.20 o 
  -6   0   8      252.23      254.24      4.53 o 
  -5   0   8        6.55        5.62      1.04 o 
  -4   0   8      101.62       73.16      1.58 o 
  -3   0   8        6.41        7.35      0.79 o 
  -2   0   8      343.38      406.40      4.63 o 
  -1   0   8       11.99       11.18      0.73 o 
   0   0   8    14018.07    14638.75    184.46 o 
   1   0   8        6.80        7.25      0.55 o 
   2   0   8       22.29       27.96      0.74 o 
   3   0   8       40.99       43.63      0.96 o 
   4   0   8      923.00      958.83      8.51 o 
   5   0   8        2.98        3.45      0.46 o 
   6   0   8       25.42       20.77      0.76 o 
   7   0   8        1.02       -0.21      0.72 o 
   8   0   8      161.79      114.27      2.76 o 
   9   0   8       15.25        9.09      1.62 o 
  10   0   8       63.46       44.44      3.74 o 
  11   0   8        0.41       -2.55      2.65 o 
  12   0   8       49.10       56.41      7.29 o 
  -9   1   8       20.12       24.12      3.06 o 
  -8   1   8      130.89      128.32      6.19 o 
  -7   1   8        0.02        0.31      1.53 o 
  -6   1   8      123.69      118.15      2.72 o 
  -5   1   8       72.72       73.31      2.04 o 
  -4   1   8       11.73        9.63      0.83 o 
  -3   1   8       75.66       76.49      1.58 o 
  -2   1   8      357.46      374.93      4.10 o 
  -1   1   8      103.72      100.27      1.46 o 
   0   1   8       42.87       51.97      0.99 o 
   1   1   8      396.51      378.93      3.61 o 
   2   1   8     1998.09     2106.41     17.88 o 
   3   1   8      529.54      552.22      5.48 o 
   4   1   8      449.20      473.60      4.58 o 
   5   1   8      202.88      179.85      3.01 o 
   6   1   8        3.14        3.11      0.43 o 
   7   1   8       65.92       55.41      1.65 o 
   8   1   8        0.01        1.30      1.95 o 
   9   1   8      108.23       93.15      3.03 o 
  10   1   8       39.07       30.75      2.34 o 
  11   1   8        0.39        2.48      4.07 o 
  12   1   8       10.21        9.00      5.53 o 
  -9   2   8      223.21      216.49      6.18 o 
  -8   2   8        5.97        2.70      2.06 o 
  -7   2   8       23.33       18.79      3.74 o 
  -6   2   8      158.74      172.51      3.84 o 
  -5   2   8       86.98       84.40      1.54 o 
  -4   2   8       56.88       60.55      1.33 o 
  -3   2   8       26.20       15.72      0.72 o 
  -2   2   8      116.86      109.70      1.67 o 
  -1   2   8      331.58      321.88      3.31 o 
   0   2   8     1600.24     1692.17     13.90 o 
   1   2   8     1496.57     1637.68     13.58 o 
   2   2   8      684.60      707.59      7.16 o 
   3   2   8       54.56       50.55      1.09 o 
   4   2   8     1093.79     1181.12     14.86 o 
   5   2   8      253.83      275.01      2.96 o 
   6   2   8        6.83        9.83      0.61 o 
   7   2   8       30.44       31.80      1.27 o 
   8   2   8       35.60       27.06      1.64 o 
   9   2   8        0.33        0.61      1.60 o 
  10   2   8        2.53        6.57      2.17 o 
  11   2   8       66.67       64.90      5.21 o 
  12   2   8       77.27       85.30     10.81 o 
  -9   3   8        0.09        1.03      4.05 o 
  -8   3   8        4.13        0.66      2.37 o 
  -7   3   8       44.38       30.13      2.24 o 
  -6   3   8        1.88        1.57      2.22 o 
  -5   3   8      137.09      145.56      3.06 o 
  -4   3   8      260.38      277.11      3.38 o 
  -3   3   8       16.17       13.31      0.76 o 
  -2   3   8     1140.83     1123.79     10.33 o 
  -1   3   8     1595.17     1563.81     14.10 o 
   0   3   8      889.66      901.63      8.26 o 
   1   3   8     2191.47     2187.65     19.74 o 
   2   3   8        1.66        0.67      0.61 o 
   3   3   8        7.98       11.14      0.66 o 
   4   3   8      919.88      999.31     10.85 o 
   5   3   8      271.66      270.93      3.09 o 
   6   3   8      936.08      947.61     20.65 o 
   7   3   8      113.04      110.06      1.96 o 
   8   3   8        0.04       -1.20      1.20 o 
   9   3   8      187.74      173.02      5.09 o 
  10   3   8       34.79       31.80      2.32 o 
  11   3   8        3.50        2.48      5.82 o 
  -9   4   8       23.33       28.34      4.84 o 
  -8   4   8       14.77        7.56      2.42 o 
  -7   4   8      452.77      449.53      8.71 o 
  -6   4   8        5.18        4.74      1.26 o 
  -5   4   8       46.45       41.88      1.56 o 
  -4   4   8      662.93      710.63      7.94 o 
  -3   4   8        5.99        6.69      0.77 o 
  -2   4   8       23.00       13.12      1.38 o 
  -1   4   8      124.64      121.87      2.05 o 
   0   4   8        2.35        5.56      0.73 o 
   1   4   8      731.49      773.50      7.58 o 
   2   4   8       17.04        8.01      0.60 o 
   3   4   8       34.98       38.78      0.91 o 
   4   4   8       19.30       16.95      0.70 o 
   5   4   8       12.79       16.97      0.97 o 
   6   4   8      264.58      253.78      3.64 o 
   7   4   8       16.51       15.18      0.92 o 
   8   4   8      237.74      228.34      4.60 o 
   9   4   8      159.48      155.33     10.17 o 
  10   4   8        8.39        9.71      4.01 o 
  11   4   8       48.80       64.78      6.61 o 
  -9   5   8        2.62        0.71      2.75 o 
  -8   5   8        5.67        3.71      2.20 o 
  -7   5   8       30.54       23.38      2.26 o 
  -6   5   8        0.44        2.66      2.23 o 
  -5   5   8      145.64      125.77      2.54 o 
  -4   5   8      513.44      510.70      6.44 o 
  -3   5   8      946.42      913.77     11.08 o 
  -2   5   8      149.41      138.33      2.14 o 
  -1   5   8       15.38       11.18      0.71 o 
   0   5   8        0.12       -0.08      0.60 o 
   1   5   8      256.21      283.31      4.73 o 
   2   5   8      488.68      479.47      5.49 o 
   3   5   8       11.60       10.05      1.04 o 
   4   5   8      707.70      733.35      7.36 o 
   5   5   8      597.50      586.72      6.36 o 
   6   5   8       42.30       37.32      2.22 o 
   7   5   8      245.47      248.48      3.86 o 
   8   5   8      217.55      202.34      4.52 o 
   9   5   8       20.40       18.01      1.65 o 
  10   5   8      103.22      104.10      4.47 o 
  11   5   8       29.91       42.31      5.25 o 
  -9   6   8      151.25      186.50      6.36 o 
  -8   6   8       26.36       16.55      3.21 o 
  -7   6   8       17.48       21.45      4.75 o 
  -6   6   8       61.28       45.27      2.22 o 
  -5   6   8       53.44       46.55      1.76 o 
  -4   6   8       16.40       18.21      1.65 o 
  -3   6   8       52.35       54.40      1.59 o 
  -2   6   8      103.24      108.45      3.89 o 
  -1   6   8      125.00      126.32      2.16 o 
   0   6   8      170.39      178.52      2.62 o 
   1   6   8      150.37      147.77      2.31 o 
   2   6   8     1032.49     1140.49     12.27 o 
   3   6   8       16.79       15.35      0.95 o 
   4   6   8      468.34      496.60      6.20 o 
   5   6   8        2.69        1.74      1.05 o 
   6   6   8       39.95       42.28      1.39 o 
   7   6   8        7.59        7.79      1.00 o 
   8   6   8       66.56       59.47      5.99 o 
   9   6   8      162.46      155.97      9.50 o 
  10   6   8       84.88       78.74      5.93 o 
  11   6   8        1.34       -4.50      4.50 o 
  -8   7   8        5.15        4.45      3.02 o 
  -7   7   8       60.49       45.36      3.49 o 
  -6   7   8       23.31       15.79      3.03 o 
  -5   7   8        6.60        5.44      1.68 o 
  -4   7   8       33.27       33.67      1.77 o 
  -3   7   8        3.69        1.19      1.30 o 
  -2   7   8      147.25      153.58      5.06 o 
  -1   7   8        1.48        2.70      1.84 o 
   0   7   8       45.77       40.89      1.41 o 
   1   7   8        0.09        1.18      0.82 o 
   2   7   8        2.85        1.90      0.95 o 
   3   7   8       45.38       41.56      1.62 o 
   4   7   8        8.54        7.53      2.11 o 
   5   7   8      195.65      202.69      4.13 o 
   6   7   8        8.96        7.42      1.25 o 
   7   7   8      295.50      308.09     13.36 o 
   8   7   8        0.06       -1.71      1.71 o 
   9   7   8      209.52      210.10     11.43 o 
  10   7   8       11.74       10.34      4.12 o 
  -8   8   8        3.67        2.79      3.57 o 
  -7   8   8       27.34       19.39      2.90 o 
  -6   8   8       19.78       17.90      2.37 o 
  -5   8   8      227.67      239.34      5.57 o 
  -4   8   8        0.03       -0.71      1.42 o 
  -3   8   8       78.52       63.38      2.92 o 
  -2   8   8       58.82       53.33      1.64 o 
  -1   8   8       20.65       23.52      3.13 o 
   0   8   8       29.22       28.87      1.41 o 
   1   8   8       98.80       95.89      2.10 o 
   2   8   8       13.37       13.76      1.17 o 
   3   8   8      108.09      115.16      2.68 o 
   4   8   8      338.31      358.84      5.97 o 
   5   8   8       44.33       43.69      1.93 o 
   6   8   8      211.96      201.79      6.04 o 
   7   8   8       24.57       22.76      3.33 o 
   8   8   8       82.22       91.97      4.80 o 
   9   8   8        2.62        5.00      3.24 o 
  10   8   8        5.35        5.51      6.52 o 
  -7   9   8       29.22       34.40      3.45 o 
  -6   9   8       62.35       57.83      4.14 o 
  -5   9   8       47.70       40.34      2.64 o 
  -4   9   8       21.71       18.65      3.39 o 
  -3   9   8      566.80      645.76     11.62 o 
  -2   9   8       47.26       42.72      5.86 o 
  -1   9   8       56.65       44.38      3.31 o 
   0   9   8      263.34      239.37      5.12 o 
   1   9   8      303.01      306.36      6.72 o 
   2   9   8      456.21      455.84      8.02 o 
   3   9   8       63.57       60.64      2.44 o 
   4   9   8      145.55      153.38      4.10 o 
   5   9   8      199.77      198.59      6.68 o 
   6   9   8      169.05      161.52      5.12 o 
   7   9   8       17.98       16.85      6.39 o 
   8   9   8        7.85        7.82      3.01 o 
   9   9   8        0.91        2.03      2.89 o 
  -6  10   8        2.94        0.54      3.20 o 
  -5  10   8      102.60      100.55      6.45 o 
  -4  10   8        2.02        6.37      2.77 o 
  -3  10   8       66.42       52.62      4.35 o 
  -2  10   8      214.91      203.27      5.40 o 
  -1  10   8      570.01      599.44     20.70 o 
   0  10   8       34.57       31.31      1.91 o 
   1  10   8        4.79        3.64      1.40 o 
   2  10   8      339.06      362.97      6.09 o 
   3  10   8       44.25       39.65      4.15 o 
   4  10   8        3.14        0.09      2.18 o 
   5  10   8       13.82       18.75      3.05 o 
   6  10   8       88.14       83.74      4.27 o 
   7  10   8       16.56       26.76      4.94 o 
   8  10   8       13.66       10.24      3.58 o 
  -5  11   8       81.49      102.82      9.34 o 
  -4  11   8        0.53        2.43      2.46 o 
  -3  11   8        2.66        2.47      2.33 o 
  -2  11   8      295.27      263.53      7.57 o 
  -1  11   8        3.55        3.32      3.91 o 
   0  11   8        0.92        2.18      1.60 o 
   1  11   8       62.05       63.15      5.75 o 
   2  11   8       37.67       32.20      2.56 o 
   3  11   8      141.99      149.66      5.39 o 
   4  11   8       46.79       37.91      5.64 o 
   5  11   8      170.14      183.55      7.29 o 
   6  11   8      188.21      198.83      7.56 o 
   7  11   8        0.66       -1.30      3.97 o 
  -4  12   8       18.93       15.55      3.97 o 
  -3  12   8       56.63       53.16      3.70 o 
  -2  12   8       11.59       14.64      6.42 o 
  -1  12   8       32.28       31.21      2.99 o 
   0  12   8      170.35      171.86      5.18 o 
   1  12   8        0.26       -1.38      1.93 o 
   2  12   8       31.25       32.97      3.02 o 
   3  12   8      202.97      215.70      6.29 o 
   4  12   8       11.81       15.49      3.30 o 
   5  12   8        0.88        2.78      7.05 o 
   6  12   8      177.85      191.66      8.00 o 
  -2  13   8       19.41       28.91      4.26 o 
  -1  13   8       50.59       50.03      4.39 o 
   0  13   8        1.03        0.37      2.99 o 
   1  13   8        3.19       -0.74      3.97 o 
   2  13   8       17.80       14.51      3.91 o 
   3  13   8        9.77       13.95      3.27 o 
   4  13   8      187.75      186.13      6.81 o 
  -2 -11   9        0.95       -0.51      3.85 o 
  -1 -11   9        0.00        0.56      3.22 o 
   0 -11   9       12.58       16.72      3.91 o 
   1 -11   9       36.52       31.16      4.06 o 
   2 -11   9        4.99        5.10      6.29 o 
   3 -11   9        0.06        1.53      3.98 o 
   4 -11   9       11.79        8.52      3.31 o 
   5 -11   9        2.99        6.56      5.00 o 
  -3 -10   9       10.41       12.84      3.87 o 
  -2 -10   9       55.62       70.10      4.61 o 
  -1 -10   9        0.04        2.39      2.99 o 
   0 -10   9       20.25       21.62      4.51 o 
   1 -10   9        5.54        4.26      2.38 o 
   2 -10   9        0.09        3.46      2.61 o 
   3 -10   9       86.01       84.99      4.09 o 
   4 -10   9       60.56       60.80      4.31 o 
   5 -10   9       27.75       31.71      4.26 o 
   6 -10   9        2.44        3.51      4.39 o 
  -5  -9   9       48.16       52.18      4.10 o 
  -4  -9   9       24.03       24.47      3.73 o 
  -3  -9   9      180.42      200.66      6.82 o 
  -2  -9   9        3.24        6.29      3.44 o 
  -1  -9   9        6.25        6.12      4.47 o 
   0  -9   9       46.60       40.30      2.61 o 
   1  -9   9       78.74       81.51      3.71 o 
   2  -9   9      118.32      118.97      4.12 o 
   3  -9   9      483.27      487.65      8.71 o 
   4  -9   9        0.10       -3.16      6.91 o 
   5  -9   9       90.12      103.38      4.85 o 
   6  -9   9       24.49       22.78      3.34 o 
   7  -9   9       29.69       24.49      3.59 o 
   8  -9   9       57.21       56.00      4.50 o 
  -6  -8   9       19.37       26.08      4.10 o 
  -5  -8   9        0.94        8.11      3.43 o 
  -4  -8   9        1.35        2.70      2.51 o 
  -3  -8   9        3.83        0.62      2.21 o 
  -2  -8   9      506.08      519.88      9.79 o 
  -1  -8   9       12.71        9.14      1.93 o 
   0  -8   9       13.91       17.31      2.70 o 
   1  -8   9       28.95       24.97      2.45 o 
   2  -8   9       25.31       21.17      2.52 o 
   3  -8   9        0.43        1.88      2.06 o 
   4  -8   9      366.79      376.92      8.06 o 
   5  -8   9       36.85       33.35      2.81 o 
   6  -8   9      396.52      392.67      9.99 o 
   7  -8   9      114.34      133.27      9.24 o 
   8  -8   9       98.17       97.27      5.01 o 
   9  -8   9        8.57       13.02      4.14 o 
  -7  -7   9       33.81       40.85      5.09 o 
  -6  -7   9        1.13        0.08      4.74 o 
  -5  -7   9        0.00       -1.25      2.58 o 
  -4  -7   9       11.84       10.49      2.22 o 
  -3  -7   9        4.09        2.38      1.86 o 
  -2  -7   9      298.02      295.04      5.41 o 
  -1  -7   9      508.51      512.33      7.75 o 
   0  -7   9       23.09       23.82      4.02 o 
   1  -7   9       30.06       25.30      1.21 o 
   2  -7   9      202.03      180.38      3.97 o 
   3  -7   9      127.75      121.41      3.80 o 
   4  -7   9        9.28        6.95      1.53 o 
   5  -7   9       86.96       83.52      3.82 o 
   6  -7   9      396.59      406.42      8.61 o 
   7  -7   9       24.53       21.71      2.95 o 
   8  -7   9       24.20       34.65      6.09 o 
   9  -7   9       16.26       19.52      3.51 o 
  -7  -6   9        3.43        3.20      3.56 o 
  -6  -6   9        1.62        2.59      2.27 o 
  -5  -6   9       33.83       29.94      2.94 o 
  -4  -6   9        5.92        2.51      1.80 o 
  -3  -6   9       13.86       16.01      1.61 o 
  -2  -6   9      388.45      406.79      5.90 o 
  -1  -6   9      914.70      976.85     11.40 o 
   0  -6   9      517.96      516.81      6.01 o 
   1  -6   9       56.03       58.91      1.80 o 
   2  -6   9      377.46      392.48      5.35 o 
   3  -6   9       42.08       42.20      1.11 o 
   4  -6   9       98.02      104.49      2.58 o 
   5  -6   9       10.05       12.64      0.95 o 
   6  -6   9        2.28        3.37      1.80 o 
   7  -6   9      381.58      346.39      9.91 o 
   8  -6   9        0.01        2.35      1.87 o 
   9  -6   9        5.01        6.61      3.53 o 
  10  -6   9       48.38       43.44      6.91 o 
  -8  -5   9       33.37       39.61      4.29 o 
  -7  -5   9       26.75       24.63      3.42 o 
  -6  -5   9        5.76        2.51      2.20 o 
  -5  -5   9       64.32       60.83      2.86 o 
  -4  -5   9      116.16      120.25      2.85 o 
  -3  -5   9      496.18      480.06      6.04 o 
  -2  -5   9        4.04        1.08      0.85 o 
  -1  -5   9     1026.91     1034.41     12.02 o 
   0  -5   9      678.44      635.16      7.78 o 
   1  -5   9      151.83      154.45      2.63 o 
   2  -5   9        3.48        3.40      0.82 o 
   3  -5   9       30.29       22.19      1.21 o 
   4  -5   9       67.52       63.71      1.57 o 
   5  -5   9       76.66       73.96      1.80 o 
   6  -5   9      345.39      350.38      5.43 o 
   7  -5   9      108.30      110.19      4.56 o 
   8  -5   9        0.53        1.49      1.55 o 
   9  -5   9       12.64       11.42      1.94 o 
  10  -5   9       45.70       40.47      4.66 o 
  11  -5   9       28.51       21.43      5.93 o 
  -8  -4   9        4.92        4.18      4.13 o 
  -7  -4   9        3.19        2.67      4.96 o 
  -6  -4   9       86.52       89.15      4.20 o 
  -5  -4   9      101.58       93.29      2.97 o 
  -4  -4   9      149.92      164.84      3.34 o 
  -3  -4   9      490.22      473.79      5.84 o 
  -2  -4   9       87.34       91.82      1.91 o 
  -1  -4   9      211.97      230.95      2.99 o 
   0  -4   9      292.45      277.81      3.32 o 
   1  -4   9      122.95      116.93      4.12 o 
   2  -4   9      829.19      850.76      9.62 o 
   3  -4   9       29.81       24.50      1.10 o 
   4  -4   9       13.15       12.82      2.11 o 
   5  -4   9      237.60      238.33      3.18 o 
   6  -4   9        0.01        1.29      1.20 o 
   7  -4   9       66.79       68.68      1.88 o 
   8  -4   9      253.21      231.25      6.21 o 
   9  -4   9        0.73        0.70      2.97 o 
  10  -4   9        1.32        1.27      2.61 o 
  11  -4   9        0.21       -3.76      3.76 o 
  -8  -3   9        1.30        4.31      2.35 o 
  -7  -3   9       61.93       56.88      2.85 o 
  -6  -3   9        9.83       13.12      1.73 o 
  -5  -3   9      149.19      136.14      2.68 o 
  -4  -3   9        2.77        2.98      1.04 o 
  -3  -3   9      108.48      108.13      4.23 o 
  -2  -3   9      377.15      377.87      4.31 o 
  -1  -3   9       15.40        9.04      0.96 o 
   0  -3   9      455.35      531.06      5.93 o 
   1  -3   9      267.59      276.43      5.06 o 
   2  -3   9        0.91        0.30      0.52 o 
   3  -3   9       12.51       13.99      0.64 o 
   4  -3   9      428.91      437.57      4.63 o 
   5  -3   9        6.63        8.49      0.76 o 
   6  -3   9      128.93      107.68      2.99 o 
   7  -3   9      134.18      123.72      2.09 o 
   8  -3   9      513.12      475.51      8.64 o 
   9  -3   9       62.69       70.58      3.64 o 
  10  -3   9        0.09        1.82      2.79 o 
  11  -3   9      117.97      139.78      6.31 o 
  -9  -2   9        1.01        0.08      2.94 o 
  -8  -2   9        0.17       -1.98      2.67 o 
  -7  -2   9       47.22       46.07      2.90 o 
  -6  -2   9       63.49       66.45      2.85 o 
  -5  -2   9      503.72      497.54      6.19 o 
  -4  -2   9       82.31       87.59      2.14 o 
  -3  -2   9      461.45      454.77      5.26 o 
  -2  -2   9      261.12      228.97      5.22 o 
  -1  -2   9      834.79      967.40      9.67 o 
   0  -2   9       58.12       42.75      1.24 o 
   1  -2   9      237.67      245.58      3.01 o 
   2  -2   9       85.31       95.21      3.41 o 
   3  -2   9       43.88       39.01      0.95 o 
   4  -2   9        0.12        0.36      0.56 o 
   5  -2   9      109.29      109.23      1.99 o 
   6  -2   9      273.19      274.06      4.49 o 
   7  -2   9      233.56      224.47      3.31 o 
   8  -2   9        1.41        4.68      1.92 o 
   9  -2   9      123.50      103.77      4.30 o 
  10  -2   9       40.88       39.15      3.23 o 
  11  -2   9       24.27       26.66      3.36 o 
  -9  -1   9       41.99       38.59      4.96 o 
  -8  -1   9       45.65       54.28      5.18 o 
  -7  -1   9      132.42      118.38      3.49 o 
  -6  -1   9      157.13      149.16      3.04 o 
  -5  -1   9      306.62      303.25      4.28 o 
  -4  -1   9       35.53       29.27      1.45 o 
  -3  -1   9        6.06        2.69      1.46 o 
  -2  -1   9       40.36       44.55      1.09 o 
  -1  -1   9      290.06      292.61      5.05 o 
   0  -1   9     1125.15     1209.44     11.27 o 
   1  -1   9      629.62      709.33      7.21 o 
   2  -1   9      138.23      145.46      2.01 o 
   3  -1   9       84.46       97.97      1.47 o 
   4  -1   9      630.86      643.73      6.46 o 
   5  -1   9      456.54      483.22      4.78 o 
   6  -1   9      132.70      141.09      2.02 o 
   7  -1   9       27.19       25.62      1.87 o 
   8  -1   9      203.58      193.86      3.77 o 
   9  -1   9      301.00      271.52      6.43 o 
  10  -1   9       26.11       11.80      3.93 o 
  11  -1   9       21.74       27.03      5.62 o 
  12  -1   9       96.33       91.08      8.25 o 
  -9   0   9        5.49        7.07      3.07 o 
  -8   0   9      316.40      337.38      9.11 o 
  -7   0   9        9.97        7.48      4.08 o 
  -6   0   9      175.58      185.94      5.26 o 
  -5   0   9        3.89        3.64      1.04 o 
  -4   0   9     1105.94     1093.69     16.36 o 
  -3   0   9        3.50        3.35      0.80 o 
  -2   0   9     1055.04     1106.27     12.05 o 
  -1   0   9        5.40        5.86      1.09 o 
   0   0   9     2496.45     2826.44     24.23 o 
   1   0   9       20.03       21.74      0.77 o 
   2   0   9      806.99      741.28      6.75 o 
   3   0   9       58.47       58.72      1.13 o 
   4   0   9      777.05      769.13      7.86 o 
   5   0   9        0.38        0.38      0.65 o 
   6   0   9      602.49      672.36      6.68 o 
   7   0   9       14.63       15.46      0.74 o 
   8   0   9      347.18      299.72      5.05 o 
   9   0   9        6.31        7.62      1.42 o 
  10   0   9       15.97       16.51      2.53 o 
  11   0   9        3.40        8.22      4.03 o 
  12   0   9      299.81      324.86     14.22 o 
  -9   1   9       68.16       68.43      4.37 o 
  -8   1   9       14.37       16.26      3.13 o 
  -7   1   9       84.04       73.16      3.88 o 
  -6   1   9       10.83       10.93      1.61 o 
  -5   1   9      278.16      269.77      4.72 o 
  -4   1   9      237.04      239.89      3.47 o 
  -3   1   9       16.57       12.86      0.89 o 
  -2   1   9      106.68      104.70      1.80 o 
  -1   1   9       45.49       45.10      2.09 o 
   0   1   9      139.46      134.94      2.00 o 
   1   1   9     2368.98     2675.49     22.72 o 
   2   1   9      627.15      660.38      6.28 o 
   3   1   9       37.83       48.34      0.94 o 
   4   1   9      568.89      578.43      5.77 o 
   5   1   9      145.58      167.20      1.81 o 
   6   1   9        0.92        0.60      0.84 o 
   7   1   9        3.57        5.15      0.40 o 
   8   1   9       15.05       15.02      1.54 o 
   9   1   9      419.96      393.27      7.58 o 
  10   1   9       12.76        9.50      2.02 o 
  11   1   9       95.37       76.78      6.70 o 
  12   1   9       39.62       31.88      5.89 o 
  -9   2   9        0.18       -2.81      2.81 o 
  -8   2   9        3.75        6.38      2.50 o 
  -7   2   9        0.36       -1.25      2.02 o 
  -6   2   9      332.06      324.03      5.99 o 
  -5   2   9       51.37       60.10      2.07 o 
  -4   2   9        0.20        0.48      0.56 o 
  -3   2   9        6.15        6.33      0.69 o 
  -2   2   9      586.85      611.32      5.80 o 
  -1   2   9       72.86       59.49      2.16 o 
   0   2   9        0.71        1.26      0.55 o 
   1   2   9      117.83      123.48      2.85 o 
   2   2   9        9.73        5.22      0.58 o 
   3   2   9     4343.49     4490.86     41.32 o 
   4   2   9      283.90      335.45      3.59 o 
   5   2   9      216.67      212.91      2.53 o 
   6   2   9      163.19      174.21      2.41 o 
   7   2   9      551.19      547.24     15.06 o 
   8   2   9       86.34       69.30      4.38 o 
   9   2   9      526.13      475.32      8.81 o 
  10   2   9      234.46      223.67      5.95 o 
  11   2   9        2.00        3.31      5.12 o 
  12   2   9       15.55       10.52     10.48 o 
  -9   3   9        2.69        5.02      4.00 o 
  -8   3   9      115.26      107.53      5.94 o 
  -7   3   9      105.14       86.38      4.00 o 
  -6   3   9       35.54       42.15      1.86 o 
  -5   3   9       19.46       23.68      1.80 o 
  -4   3   9      959.71      990.82     10.24 o 
  -3   3   9       38.57       41.27      1.21 o 
  -2   3   9       64.67       70.19      1.41 o 
  -1   3   9      222.90      197.44      2.50 o 
   0   3   9      869.99      870.24      7.81 o 
   1   3   9      802.87      862.00      8.08 o 
   2   3   9      308.56      277.90      2.94 o 
   3   3   9      233.84      203.66      2.80 o 
   4   3   9      283.69      273.71      3.45 o 
   5   3   9       16.10       11.61      1.33 o 
   6   3   9        3.89        2.38      0.58 o 
   7   3   9      185.74      187.46      3.23 o 
   8   3   9      143.19      153.89      3.97 o 
   9   3   9      143.75      142.50      5.07 o 
  10   3   9        0.06       -1.42      2.19 o 
  11   3   9       15.70       23.65      4.55 o 
  -9   4   9        1.81       -0.81      2.92 o 
  -8   4   9        0.61        1.62      2.94 o 
  -7   4   9        2.43        2.44      1.96 o 
  -6   4   9      413.12      420.70      8.58 o 
  -5   4   9       73.41       64.84      1.78 o 
  -4   4   9     1279.50     1318.32     25.63 o 
  -3   4   9     1128.72     1143.74     12.81 o 
  -2   4   9       11.02       18.15      0.89 o 
  -1   4   9      321.81      340.11      4.05 o 
   0   4   9      649.09      663.17      7.13 o 
   1   4   9      170.28      166.87      2.30 o 
   2   4   9       44.19       49.86      1.17 o 
   3   4   9        4.11        6.34      0.38 o 
   4   4   9       14.86       13.69      0.85 o 
   5   4   9        1.36        2.59      0.79 o 
   6   4   9      206.22      226.93      3.31 o 
   7   4   9       82.34       72.48      2.21 o 
   8   4   9      228.07      225.91      4.52 o 
   9   4   9      124.61      105.43      4.02 o 
  10   4   9        5.75        3.89      2.19 o 
  11   4   9       34.51       25.03      9.06 o 
  -9   5   9        9.09        5.51      5.22 o 
  -8   5   9        5.83        5.44      2.51 o 
  -7   5   9        0.28       -2.38      3.33 o 
  -6   5   9       56.25       48.54      2.83 o 
  -5   5   9        2.55        0.32      1.30 o 
  -4   5   9       39.52       48.62      1.43 o 
  -3   5   9       70.00       62.43      1.70 o 
  -2   5   9      484.49      477.20      6.04 o 
  -1   5   9        0.58        1.67      0.64 o 
   0   5   9        2.46        6.53      1.20 o 
   1   5   9      197.70      224.75      3.05 o 
   2   5   9       25.80       29.80      1.71 o 
   3   5   9       14.26       18.85      0.79 o 
   4   5   9      379.80      408.62      5.15 o 
   5   5   9       71.67       71.73      3.35 o 
   6   5   9        1.07        0.75      0.73 o 
   7   5   9       15.76       17.42      1.78 o 
   8   5   9      482.59      502.22      9.96 o 
   9   5   9       22.65       21.03      2.45 o 
  10   5   9      289.22      281.12      7.70 o 
  11   5   9       13.70       18.75      4.07 o 
  -8   6   9       46.71       37.34      2.98 o 
  -7   6   9       14.82       10.02      2.77 o 
  -6   6   9      150.73      141.85      4.36 o 
  -5   6   9     1009.69     1045.55     15.25 o 
  -4   6   9        9.64        8.34      1.63 o 
  -3   6   9      220.93      206.71      3.88 o 
  -2   6   9       31.07       37.73      1.54 o 
  -1   6   9      441.16      420.73      5.19 o 
   0   6   9      383.18      407.36      7.41 o 
   1   6   9      664.25      630.66      6.95 o 
   2   6   9      484.20      542.71      6.16 o 
   3   6   9      333.32      345.42      6.95 o 
   4   6   9       74.74       73.44      1.69 o 
   5   6   9       27.39       26.21      1.33 o 
   6   6   9        2.68        2.77      0.89 o 
   7   6   9      116.58      117.29      2.85 o 
   8   6   9        1.73        1.56      3.10 o 
   9   6   9      115.78      111.48      5.22 o 
  10   6   9      127.04      129.27     10.20 o 
  11   6   9        1.28        1.61      4.57 o 
  -8   7   9       94.88       94.47      4.93 o 
  -7   7   9        2.78        2.81      2.60 o 
  -6   7   9        1.28        1.04      2.56 o 
  -5   7   9      618.85      623.82     10.46 o 
  -4   7   9      126.00      122.66      5.06 o 
  -3   7   9       96.89       99.15      3.60 o 
  -2   7   9        5.10        4.69      1.46 o 
  -1   7   9       17.28       17.97      1.88 o 
   0   7   9        0.79        0.28      0.74 o 
   1   7   9      344.84      332.76      4.49 o 
   2   7   9       13.33       13.73      1.50 o 
   3   7   9      360.22      383.53      5.60 o 
   4   7   9        1.43        2.55      1.06 o 
   5   7   9       45.31       50.26      1.80 o 
   6   7   9        0.14        0.01      1.03 o 
   7   7   9      602.20      604.84     10.75 o 
   8   7   9      113.53      116.58      4.18 o 
   9   7   9       17.22       20.44      2.80 o 
  10   7   9       74.64       68.09      5.83 o 
  -7   8   9       38.20       30.61      3.34 o 
  -6   8   9        0.02        0.39      2.00 o 
  -5   8   9      498.88      515.60      9.47 o 
  -4   8   9       44.98       37.34      2.46 o 
  -3   8   9       18.66       22.28      2.75 o 
  -2   8   9        8.71        6.52      3.05 o 
  -1   8   9       76.15       55.86      1.94 o 
   0   8   9      489.64      504.02      7.24 o 
   1   8   9       30.51       23.40      1.40 o 
   2   8   9      275.74      272.67      4.05 o 
   3   8   9      384.49      408.35      6.45 o 
   4   8   9        2.73        3.05      1.32 o 
   5   8   9       55.03       51.64      2.16 o 
   6   8   9        2.28        2.13      2.01 o 
   7   8   9        3.38        2.15      2.34 o 
   8   8   9        0.98        0.67      2.71 o 
   9   8   9       12.51        9.38      3.06 o 
  10   8   9        7.20        4.00      4.76 o 
  -7   9   9        0.17       -0.83      3.37 o 
  -6   9   9        3.89        2.56      2.39 o 
  -5   9   9       97.93       94.96      3.75 o 
  -4   9   9        8.36        6.55      1.79 o 
  -3   9   9       23.29       28.14      2.38 o 
  -2   9   9      372.69      365.42      7.35 o 
  -1   9   9      169.09      168.35      3.66 o 
   0   9   9       99.46       96.87      5.35 o 
   1   9   9      158.93      151.89      3.52 o 
   2   9   9       56.62       55.90      1.88 o 
   3   9   9       10.37        9.56      1.60 o 
   4   9   9        4.44        3.82      1.34 o 
   5   9   9        0.03       -1.85      1.97 o 
   6   9   9      129.71      130.13      4.65 o 
   7   9   9       21.57       19.62      3.04 o 
   8   9   9       75.33       72.16      4.58 o 
   9   9   9        6.39       10.04      3.34 o 
  -6  10   9        0.00       -2.97      2.97 o 
  -5  10   9        6.30        2.39      3.55 o 
  -4  10   9       33.61       33.50      3.66 o 
  -3  10   9      258.51      264.53     15.95 o 
  -2  10   9        1.52        3.32      1.68 o 
  -1  10   9       15.49        9.17      1.80 o 
   0  10   9        0.15       -0.37      1.26 o 
   1  10   9       18.37       21.81      4.16 o 
   2  10   9       41.96       36.96      3.12 o 
   3  10   9       22.84       22.88      2.59 o 
   4  10   9      121.90      129.47      4.92 o 
   5  10   9       14.58        8.74      3.29 o 
   6  10   9        5.55        3.96      3.30 o 
   7  10   9       60.08       81.36      5.30 o 
   8  10   9       59.57       62.30      4.75 o 
  -5  11   9       20.92       26.15      3.70 o 
  -4  11   9      147.90      139.01      4.92 o 
  -3  11   9       66.28       51.54      6.99 o 
  -2  11   9       23.19       25.44      4.71 o 
  -1  11   9      160.71      160.37      4.59 o 
   0  11   9      124.86      134.40      6.68 o 
   1  11   9       10.23        8.90      1.84 o 
   2  11   9        0.02       -1.28      1.83 o 
   3  11   9        1.58        3.49      3.67 o 
   4  11   9        7.29        4.04      2.67 o 
   5  11   9       29.81       27.89      3.45 o 
   6  11   9       76.44       72.90      6.33 o 
   7  11   9       20.99       14.42      3.76 o 
  -4  12   9       66.24       64.98      5.74 o 
  -3  12   9       51.24       50.87      4.56 o 
  -2  12   9       38.73       38.70      4.02 o 
  -1  12   9       72.69       68.48      4.15 o 
   0  12   9       39.38       39.80      3.26 o 
   1  12   9       11.87       17.65      3.21 o 
   2  12   9        4.18        6.85      2.43 o 
   3  12   9        4.77        6.69      2.94 o 
   4  12   9      162.01      176.67      5.92 o 
   5  12   9       22.04       22.36      4.03 o 
   6  12   9       69.51       68.33      5.53 o 
  -1  13   9       17.39       18.85      3.93 o 
   0  13   9        8.11        8.74      3.87 o 
   1  13   9      200.86      230.90      8.03 o 
   2  13   9       16.99       17.05      3.92 o 
   3  13   9        0.54       -4.34      4.82 o 
   0 -11  10        0.43        1.50      3.19 o 
   1 -11  10       59.52       64.74      5.79 o 
   2 -11  10       14.55        0.14      6.42 o 
   3 -11  10        4.68        4.92      3.76 o 
   4 -11  10        3.42        3.13      4.04 o 
  -3 -10  10      156.15      174.99      7.31 o 
  -2 -10  10       14.31       11.50      4.58 o 
  -1 -10  10        2.98        1.92      5.03 o 
   0 -10  10       69.16       66.17      4.07 o 
   1 -10  10       14.85       15.59      7.69 o 
   2 -10  10        2.45        3.61      2.63 o 
   3 -10  10       50.97       52.86      3.80 o 
   4 -10  10       26.54       23.53      2.98 o 
   5 -10  10        8.90        4.72      3.10 o 
   6 -10  10        4.69       12.83      3.52 o 
  -4  -9  10       74.88       89.89      5.48 o 
  -3  -9  10       17.58       20.51      3.53 o 
  -2  -9  10        5.92        5.95      2.85 o 
  -1  -9  10        7.79        7.17      2.66 o 
   0  -9  10        6.01        4.75      2.42 o 
   1  -9  10        2.16        3.34      2.31 o 
   2  -9  10       63.65       64.44      4.12 o 
   3  -9  10      231.12      232.61     13.26 o 
   4  -9  10       46.11       51.10      3.38 o 
   5  -9  10       69.07       64.44      3.92 o 
   6  -9  10       16.38        8.93      3.56 o 
   7  -9  10       74.12       64.20      4.65 o 
  -5  -8  10      317.72      366.16      9.03 o 
  -4  -8  10      319.53      378.56     12.38 o 
  -3  -8  10        1.90        2.55      2.24 o 
  -2  -8  10       84.38       88.91      3.66 o 
  -1  -8  10        0.02       -0.48      3.31 o 
   0  -8  10      110.63      121.14     13.20 o 
   1  -8  10       21.28       12.92      4.34 o 
   2  -8  10        3.47        8.81      2.60 o 
   3  -8  10        4.87        8.28      4.33 o 
   4  -8  10      153.66      160.12      6.46 o 
   5  -8  10       61.12       68.35      4.44 o 
   6  -8  10        8.30        7.08      2.87 o 
   7  -8  10        0.08       -1.82      3.09 o 
   8  -8  10       14.66       24.41      4.30 o 
  -6  -7  10       12.25        8.76      3.29 o 
  -5  -7  10        3.05        3.68      5.15 o 
  -4  -7  10       15.82       17.02      5.08 o 
  -3  -7  10        2.30        3.99      2.04 o 
  -2  -7  10       26.96       20.99      2.31 o 
  -1  -7  10       39.28       36.76      2.36 o 
   0  -7  10       15.86       10.73      2.02 o 
   1  -7  10       89.78       86.87      2.71 o 
   2  -7  10      320.00      309.40      5.90 o 
   3  -7  10      168.76      157.84      5.06 o 
   4  -7  10        0.82       -2.56      2.56 o 
   5  -7  10      419.70      409.59      9.62 o 
   6  -7  10       24.66       22.57      3.80 o 
   7  -7  10        1.28        2.18      2.70 o 
   8  -7  10       13.76       13.02      3.14 o 
   9  -7  10        8.52        7.81      3.83 o 
  -7  -6  10       36.27       36.61      4.93 o 
  -6  -6  10       14.94       18.10      3.56 o 
  -5  -6  10       13.86       12.96      3.10 o 
  -4  -6  10        3.82        2.85      1.65 o 
  -3  -6  10       80.80       82.18      3.29 o 
  -2  -6  10       94.10       86.58      2.18 o 
  -1  -6  10        0.05        0.72      1.62 o 
   0  -6  10      235.24      259.07      3.91 o 
   1  -6  10        0.35        1.22      0.64 o 
   2  -6  10      327.03      353.19      5.37 o 
   3  -6  10      403.80      396.63      6.06 o 
   4  -6  10       57.90       58.40      1.44 o 
   5  -6  10      226.63      223.34      5.50 o 
   6  -6  10      583.44      611.34     12.29 o 
   7  -6  10      669.96      707.30     16.84 o 
   8  -6  10       54.78       50.62      3.76 o 
   9  -6  10       18.73       26.29      5.34 o 
  10  -6  10        2.05       -1.24      4.97 o 
  -7  -5  10        9.86       13.50      3.69 o 
  -6  -5  10      110.70      112.55      4.26 o 
  -5  -5  10       23.32       22.52      2.46 o 
  -4  -5  10      174.09      155.00      3.98 o 
  -3  -5  10      207.98      212.98      4.01 o 
  -2  -5  10      110.99      111.36      2.31 o 
  -1  -5  10      335.93      350.26      7.18 o 
   0  -5  10      213.31      211.45      3.75 o 
   1  -5  10       49.04       43.82      1.94 o 
   2  -5  10       84.17       83.86      4.19 o 
   3  -5  10       45.22       44.07      1.71 o 
   4  -5  10      131.40      122.89      2.25 o 
   5  -5  10      265.38      260.12      4.15 o 
   6  -5  10        1.54       -0.27      1.26 o 
   7  -5  10       14.53        7.53      2.06 o 
   8  -5  10      472.68      438.08     11.88 o 
   9  -5  10       75.86       75.93      5.31 o 
  10  -5  10      120.42      112.49      7.07 o 
  -8  -4  10        0.50        0.78      3.66 o 
  -7  -4  10      101.21       93.05      8.10 o 
  -6  -4  10       31.67       29.22      2.46 o 
  -5  -4  10        2.89        3.70      1.71 o 
  -4  -4  10       47.39       44.87      3.47 o 
  -3  -4  10     2305.40     2449.21     52.15 o 
  -2  -4  10     4612.26     4949.23     48.81 o 
  -1  -4  10      229.69      228.97      3.34 o 
   0  -4  10      830.29      842.12      8.67 o 
   1  -4  10       76.08       64.98      1.40 o 
   2  -4  10       14.45       13.54      1.13 o 
   3  -4  10      221.68      211.09      5.48 o 
   4  -4  10      185.37      182.06      4.93 o 
   5  -4  10      545.51      542.35      9.75 o 
   6  -4  10      537.57      531.16      9.63 o 
   7  -4  10      354.85      331.72      5.86 o 
   8  -4  10      121.57      117.82      4.65 o 
   9  -4  10        2.02       -2.45      5.49 o 
  10  -4  10        0.63        3.39      3.38 o 
  11  -4  10       51.68       60.28      5.76 o 
  -8  -3  10       85.62       90.18      4.62 o 
  -7  -3  10        3.51        0.80      2.29 o 
  -6  -3  10       23.39       21.71      2.07 o 
  -5  -3  10       37.87       40.58      1.99 o 
  -4  -3  10       35.53       34.27      2.14 o 
  -3  -3  10       61.94       65.38      1.65 o 
  -2  -3  10      677.33      695.17      7.82 o 
  -1  -3  10     1367.59     1435.02     13.33 o 
   0  -3  10     1105.08     1147.67     11.04 o 
   1  -3  10      479.24      509.68      9.11 o 
   2  -3  10       48.16       38.96      1.10 o 
   3  -3  10      514.50      529.60      6.14 o 
   4  -3  10       46.51       50.35      1.41 o 
   5  -3  10       16.25        9.74      0.69 o 
   6  -3  10      610.99      643.70      6.93 o 
   7  -3  10       13.08       12.83      0.99 o 
   8  -3  10       10.07        3.76      1.31 o 
   9  -3  10       51.70       40.72      3.18 o 
  10  -3  10        0.30        1.14      5.67 o 
  11  -3  10       43.65       42.21      5.03 o 
  -8  -2  10        3.42        1.71      2.62 o 
  -7  -2  10        0.06       -0.35      2.07 o 
  -6  -2  10        0.44       -0.15      1.42 o 
  -5  -2  10      215.28      228.28      5.85 o 
  -4  -2  10      147.12      156.56      3.01 o 
  -3  -2  10      127.26      129.09      2.37 o 
  -2  -2  10     1141.72     1229.63     13.23 o 
  -1  -2  10        2.51        5.52      0.87 o 
   0  -2  10        0.87        3.92      0.87 o 
   1  -2  10        3.93        2.38      0.76 o 
   2  -2  10       29.43       31.50      1.29 o 
   3  -2  10      139.46      134.49      1.80 o 
   4  -2  10       60.09       54.43      1.09 o 
   5  -2  10      354.18      329.87      3.87 o 
   6  -2  10     1556.89     1604.24     15.29 o 
   7  -2  10      394.61      412.11      6.44 o 
   8  -2  10      139.31      112.31      3.82 o 
   9  -2  10      298.72      258.42      7.50 o 
  10  -2  10        0.36        2.08      2.35 o 
  11  -2  10      353.74      360.06     31.45 o 
  -9  -1  10       64.52       49.15      6.69 o 
  -8  -1  10      186.02      190.19      8.43 o 
  -7  -1  10       38.03       29.74      4.02 o 
  -6  -1  10      317.06      305.94      5.64 o 
  -5  -1  10      135.93      134.07      3.65 o 
  -4  -1  10      198.16      199.78      3.41 o 
  -3  -1  10      182.15      165.24      3.64 o 
  -2  -1  10        0.36        0.94      0.72 o 
  -1  -1  10      403.43      430.92      4.91 o 
   0  -1  10      335.48      384.03      4.33 o 
   1  -1  10        4.32        4.16      0.63 o 
   2  -1  10      336.58      357.64      4.04 o 
   3  -1  10      260.94      266.27      3.14 o 
   4  -1  10       60.32       76.71      1.31 o 
   5  -1  10        3.06        2.27      0.67 o 
   6  -1  10       81.73       91.11      1.59 o 
   7  -1  10      351.31      354.63      7.44 o 
   8  -1  10       95.60       82.44      2.91 o 
   9  -1  10       43.95       30.74      2.45 o 
  10  -1  10        0.00        0.15      1.90 o 
  11  -1  10       94.39       91.41      6.03 o 
  -9   0  10        6.06        9.91      8.20 o 
  -8   0  10      348.51      370.00      9.56 o 
  -7   0  10        1.84        3.57      1.92 o 
  -6   0  10       35.13       33.55      3.52 o 
  -5   0  10       21.24       19.32      1.45 o 
  -4   0  10       48.40       51.14      1.64 o 
  -3   0  10        0.36        0.94      0.85 o 
  -2   0  10      224.53      187.53      2.83 o 
  -1   0  10       18.05       20.01      0.88 o 
   0   0  10     2405.79     2765.71     23.51 o 
   1   0  10       30.25       26.88      1.35 o 
   2   0  10      746.49      861.69      8.25 o 
   3   0  10        0.04       -0.24      0.87 o 
   4   0  10     4054.14     4268.88     38.69 o 
   5   0  10        0.00        0.51      0.57 o 
   6   0  10       59.20       56.71      1.58 o 
   7   0  10        0.51        0.18      0.87 o 
   8   0  10       45.35       56.32      2.77 o 
   9   0  10        0.52        2.26      1.76 o 
  10   0  10      155.53      184.72      6.10 o 
  11   0  10        2.98        6.51      4.18 o 
  12   0  10       70.03       73.23     10.42 o 
  -9   1  10       81.91       68.87      4.21 o 
  -8   1  10        6.37        6.94      2.45 o 
  -7   1  10      207.95      195.41      4.88 o 
  -6   1  10       21.55       24.95      1.95 o 
  -5   1  10       94.74       90.27      2.46 o 
  -4   1  10      621.23      591.37      7.41 o 
  -3   1  10       33.20       27.59      1.20 o 
  -2   1  10      161.71      166.58      2.45 o 
  -1   1  10      599.36      657.97      6.63 o 
   0   1  10      521.40      562.97      5.43 o 
   1   1  10       38.08       46.50      1.41 o 
   2   1  10      343.04      380.61      4.00 o 
   3   1  10        3.25        2.12      0.65 o 
   4   1  10       90.90      110.61      1.81 o 
   5   1  10       82.02       92.47      1.29 o 
   6   1  10       16.98       15.06      0.71 o 
   7   1  10      347.33      364.80      4.36 o 
   8   1  10       55.96       49.27      2.17 o 
   9   1  10      254.69      205.13      5.61 o 
  10   1  10        2.75        0.89      2.32 o 
  11   1  10        0.41        5.09      4.18 o 
  12   1  10       17.60       25.53      7.87 o 
  -9   2  10        8.91       10.37      2.76 o 
  -8   2  10       13.22        8.22      2.48 o 
  -7   2  10       69.26       69.13      4.83 o 
  -6   2  10        9.50       13.56      2.53 o 
  -5   2  10      542.47      548.87     10.24 o 
  -4   2  10       45.85       47.99      1.86 o 
  -3   2  10      461.34      453.38      5.86 o 
  -2   2  10      250.72      225.48      2.81 o 
  -1   2  10      922.65     1047.55     12.90 o 
   0   2  10      126.81      109.63      1.69 o 
   1   2  10      272.70      263.68      3.61 o 
   2   2  10       94.65      100.43      1.77 o 
   3   2  10      125.82      124.51      2.19 o 
   4   2  10       24.28       24.98      1.15 o 
   5   2  10       90.95       90.85      3.66 o 
   6   2  10      389.48      387.35      4.12 o 
   7   2  10      129.17      121.41      2.06 o 
   8   2  10       16.18       18.18      1.82 o 
   9   2  10      100.40       75.99      2.83 o 
  10   2  10       20.08       16.72      2.84 o 
  11   2  10       55.50       66.22      4.47 o 
  -9   3  10        0.39        3.01      2.82 o 
  -8   3  10        4.53        5.57      4.62 o 
  -7   3  10       14.95       13.51      2.23 o 
  -6   3  10        2.48        1.13      1.41 o 
  -5   3  10      125.93      126.23      4.97 o 
  -4   3  10        7.43        7.94      2.01 o 
  -3   3  10       87.98       73.33      1.78 o 
  -2   3  10       54.92       43.11      1.22 o 
  -1   3  10     1390.13     1427.48     13.29 o 
   0   3  10      675.51      797.21      7.66 o 
   1   3  10       64.44       58.60      1.47 o 
   2   3  10        5.28       11.38      0.68 o 
   3   3  10       34.23       34.70      1.10 o 
   4   3  10       19.38       12.31      1.44 o 
   5   3  10        0.28        0.53      0.63 o 
   6   3  10        5.07        5.23      0.81 o 
   7   3  10      257.02      233.61      4.44 o 
   8   3  10      161.91      155.36      2.95 o 
   9   3  10      120.16      112.94      4.22 o 
  10   3  10        7.42        5.81      2.30 o 
  11   3  10       56.28       60.19      7.21 o 
  -8   4  10        5.58        2.65      5.35 o 
  -7   4  10        8.05        6.26      2.46 o 
  -6   4  10      106.13       97.38      3.71 o 
  -5   4  10      504.77      534.95     14.78 o 
  -4   4  10      146.43      163.74      2.62 o 
  -3   4  10        7.40        8.57      1.26 o 
  -2   4  10      225.86      222.68      4.20 o 
  -1   4  10        7.81       11.65      0.86 o 
   0   4  10      287.57      313.47      3.54 o 
   1   4  10       13.30       25.11      1.03 o 
   2   4  10        0.77        1.87      0.60 o 
   3   4  10       28.91       29.11      1.29 o 
   4   4  10       21.02       18.21      0.93 o 
   5   4  10      818.20      843.79     12.01 o 
   6   4  10       22.69       18.25      1.27 o 
   7   4  10        7.18        5.34      0.71 o 
   8   4  10      167.77      171.78      3.80 o 
   9   4  10       12.34       11.46      2.07 o 
  10   4  10       63.72       61.95      3.61 o 
  11   4  10      184.02      210.71      9.04 o 
  -8   5  10        1.61        4.81      3.84 o 
  -7   5  10        7.91        6.02      2.32 o 
  -6   5  10       17.86       20.46      2.33 o 
  -5   5  10       49.46       47.22      2.05 o 
  -4   5  10       55.81       58.73      1.64 o 
  -3   5  10       25.97       20.48      1.76 o 
  -2   5  10     1298.87     1232.37     14.66 o 
  -1   5  10      474.26      458.89      5.64 o 
   0   5  10       33.41       25.99      1.29 o 
   1   5  10       39.60       40.95      3.02 o 
   2   5  10      696.13      677.81      7.98 o 
   3   5  10      272.56      279.36      3.38 o 
   4   5  10       51.45       44.17      1.32 o 
   5   5  10       11.35        7.69      0.96 o 
   6   5  10      434.68      441.17      6.21 o 
   7   5  10       49.15       44.65      3.09 o 
   8   5  10      101.04       88.85      3.39 o 
   9   5  10        8.61        6.73      2.39 o 
  10   5  10        4.57        5.37      2.29 o 
  11   5  10       56.93       70.00      7.85 o 
  -8   6  10        0.50        0.76      3.00 o 
  -7   6  10       88.28       79.74      4.44 o 
  -6   6  10       43.88       38.73      2.97 o 
  -5   6  10       38.46       38.34      2.04 o 
  -4   6  10      142.11      130.63      3.17 o 
  -3   6  10       63.73       70.76      2.75 o 
  -2   6  10      477.23      497.17     18.36 o 
  -1   6  10       48.69       41.29      1.67 o 
   0   6  10      144.09      144.18      2.71 o 
   1   6  10      514.15      519.05      6.69 o 
   2   6  10        9.50       10.41      1.02 o 
   3   6  10      105.24      104.03      2.80 o 
   4   6  10       35.55       33.08      1.23 o 
   5   6  10      162.48      151.41      2.79 o 
   6   6  10      588.83      600.28      7.96 o 
   7   6  10      282.19      275.24      5.95 o 
   8   6  10        0.00       -0.18      2.20 o 
   9   6  10      279.15      296.79      7.38 o 
  10   6  10       10.25       10.63      3.47 o 
  -8   7  10       20.82       13.83      3.96 o 
  -7   7  10       11.96       19.12      3.17 o 
  -6   7  10      123.65      131.94      4.54 o 
  -5   7  10        0.32        0.59      1.50 o 
  -4   7  10       83.63       84.22      3.14 o 
  -3   7  10      146.00      142.21      3.63 o 
  -2   7  10      146.46      129.69      3.24 o 
  -1   7  10      288.26      295.63      4.58 o 
   0   7  10      402.52      399.78     13.69 o 
   1   7  10       55.18       43.96      1.47 o 
   2   7  10       18.99       20.89      1.05 o 
   3   7  10       30.02       22.64      1.37 o 
   4   7  10       71.43       70.53      2.22 o 
   5   7  10        9.86        9.58      1.92 o 
   6   7  10       15.49       10.01      1.69 o 
   7   7  10      148.09      155.28      5.51 o 
   8   7  10       57.43       50.44      3.15 o 
   9   7  10        4.92        3.06      2.59 o 
  10   7  10       60.02       60.50      8.68 o 
  -7   8  10        5.24        2.79      2.81 o 
  -6   8  10        1.07        1.87      2.39 o 
  -5   8  10       64.87       73.43      3.60 o 
  -4   8  10       50.24       52.49      2.67 o 
  -3   8  10      130.11      111.07      3.62 o 
  -2   8  10       12.51        9.83      1.83 o 
  -1   8  10      322.48      301.65      5.10 o 
   0   8  10       33.56       29.57      1.68 o 
   1   8  10        1.63        3.57      1.78 o 
   2   8  10      195.48      178.05      3.08 o 
   3   8  10      201.29      201.96      5.65 o 
   4   8  10      118.47      124.44      5.20 o 
   5   8  10        9.32       10.92      1.75 o 
   6   8  10        9.53        7.51      2.26 o 
   7   8  10      262.23      294.77      8.30 o 
   8   8  10        0.15        0.36      2.24 o 
   9   8  10       23.52       22.12      3.16 o 
  -6   9  10      244.17      235.26      9.76 o 
  -5   9  10       39.93       39.74      2.91 o 
  -4   9  10        0.47       -0.78      2.96 o 
  -3   9  10        0.97        0.69      2.59 o 
  -2   9  10        1.28        0.08      1.45 o 
  -1   9  10      277.77      263.48      5.00 o 
   0   9  10        0.44       -1.40      1.40 o 
   1   9  10      871.32      884.40     11.67 o 
   2   9  10      160.96      161.13      3.42 o 
   3   9  10      316.56      308.22      5.53 o 
   4   9  10      108.88      103.74      3.52 o 
   5   9  10       10.21       12.38      2.31 o 
   6   9  10        0.09        0.60      3.09 o 
   7   9  10       10.94        8.00      2.74 o 
   8   9  10       33.87       30.19      3.52 o 
   9   9  10        1.07        3.37      4.20 o 
  -6  10  10      197.85      215.49      7.34 o 
  -5  10  10        2.92        0.68      4.07 o 
  -4  10  10       25.80       25.87      2.65 o 
  -3  10  10        7.71        5.36      2.55 o 
  -2  10  10      185.21      182.54      4.90 o 
  -1  10  10       25.92       22.15      2.14 o 
   0  10  10       97.46      102.47      6.52 o 
   1  10  10       95.77       98.71      3.52 o 
   2  10  10      203.03      207.89      4.59 o 
   3  10  10       56.73       55.50      3.34 o 
   4  10  10      176.32      165.28      6.05 o 
   5  10  10       37.15       43.07      3.38 o 
   6  10  10        3.42        6.26      3.23 o 
   7  10  10       11.95       17.62      3.84 o 
   8  10  10       33.24       34.07      7.09 o 
  -5  11  10       18.00       10.48     10.57 o 
  -4  11  10        4.15        5.71      3.25 o 
  -3  11  10        6.49       11.50      3.03 o 
  -2  11  10       80.98       83.15      3.92 o 
  -1  11  10       35.49       27.03      4.13 o 
   0  11  10       51.77       52.01      3.38 o 
   1  11  10        8.47        7.03      2.22 o 
   2  11  10       24.64       29.56      2.76 o 
   3  11  10      181.37      176.24      5.33 o 
   4  11  10        3.26        1.65      2.71 o 
   5  11  10       67.04       61.50      4.46 o 
   6  11  10       83.82       98.99      8.59 o 
   7  11  10      107.85      121.42      6.72 o 
  -3  12  10      114.42      111.96      6.62 o 
  -2  12  10       77.36       91.73     10.66 o 
  -1  12  10      128.80      134.69      5.34 o 
   0  12  10      114.25      100.74      4.55 o 
   1  12  10       90.27       93.39      4.58 o 
   2  12  10        6.41        5.93      3.18 o 
   3  12  10       59.17       65.92      8.12 o 
   4  12  10        3.53        4.51      3.69 o 
   5  12  10       27.23       24.77      4.22 o 
  -1  13  10      155.00      151.30     11.02 o 
   0  13  10       59.59       77.17     11.80 o 
   1  13  10        8.69        7.55      3.62 o 
   2  13  10       10.21       16.75      4.33 o 
   3  13  10       21.22       12.30      4.05 o 
  -2 -10  11        9.10       16.67      5.64 o 
  -1 -10  11        0.88        4.51      3.06 o 
   0 -10  11        0.50        0.55      3.98 o 
   1 -10  11       15.50       14.47      7.66 o 
   2 -10  11        3.85        1.16      3.11 o 
   3 -10  11        0.92        5.75      3.18 o 
   4 -10  11      125.81      130.90      5.08 o 
   5 -10  11       29.12       30.71      4.13 o 
  -3  -9  11       16.79       19.72      4.98 o 
  -2  -9  11        5.22        8.77      3.98 o 
  -1  -9  11        0.04       -2.78      2.78 o 
   0  -9  11       70.00       61.29      5.43 o 
   1  -9  11        4.87        2.26      2.71 o 
   2  -9  11       55.77       51.66      3.63 o 
   3  -9  11        0.02       -2.96      3.17 o 
   4  -9  11       78.57       74.89      4.10 o 
   5  -9  11        5.56        5.80      3.62 o 
   6  -9  11       18.17       19.20      4.85 o 
   7  -9  11        9.58       11.53      3.79 o 
  -4  -8  11       15.62       17.90      3.30 o 
  -3  -8  11       19.54       18.59      3.13 o 
  -2  -8  11        4.75       -2.56      2.56 o 
  -1  -8  11       47.75       47.03      8.41 o 
   0  -8  11       17.96       16.22      2.54 o 
   1  -8  11       23.60       22.72      5.33 o 
   2  -8  11        4.93        5.73      2.50 o 
   3  -8  11        8.60       14.37      6.86 o 
   4  -8  11        1.20        2.76      4.79 o 
   5  -8  11      181.46      172.98      6.25 o 
   6  -8  11       69.73       76.71      6.52 o 
   7  -8  11       18.28       14.22      6.40 o 
   8  -8  11       21.98       25.20      4.00 o 
  -5  -7  11       55.20       67.19      4.21 o 
  -4  -7  11       36.41       31.99      3.13 o 
  -3  -7  11       67.23       67.60      3.58 o 
  -2  -7  11      137.09      144.89      4.44 o 
  -1  -7  11       39.94       31.38      2.43 o 
   0  -7  11       79.52       76.13      3.00 o 
   1  -7  11      159.44      152.63      3.98 o 
   2  -7  11       14.12       11.39      2.51 o 
   3  -7  11       13.31       10.87      3.15 o 
   4  -7  11       38.43       28.06      2.80 o 
   5  -7  11      190.03      188.40      6.15 o 
   6  -7  11      210.64      207.34     12.49 o 
   7  -7  11       86.59       85.77      8.38 o 
   8  -7  11       71.76       72.64      4.53 o 
   9  -7  11        4.81       -1.07     11.71 o 
  -6  -6  11        0.01       -0.48      2.82 o 
  -5  -6  11      141.07      166.48      7.61 o 
  -4  -6  11       28.15       29.54      2.88 o 
  -3  -6  11        5.02        2.06      2.01 o 
  -2  -6  11        0.43       -1.01      1.12 o 
  -1  -6  11       98.29      101.29      2.91 o 
   0  -6  11       61.12       57.24      1.99 o 
   1  -6  11      219.77      217.51      3.86 o 
   2  -6  11        2.23        3.90      1.22 o 
   3  -6  11      211.82      193.97      5.78 o 
   4  -6  11      598.28      600.69      8.45 o 
   5  -6  11        1.04       -0.04      2.29 o 
   6  -6  11        0.55       -0.85      2.53 o 
   7  -6  11       24.54       21.67      3.97 o 
   8  -6  11       48.63       46.45      3.73 o 
   9  -6  11       11.69       10.86      3.96 o 
  10  -6  11       43.63       63.61     12.78 o 
  -7  -5  11       24.44       26.53      4.95 o 
  -6  -5  11      130.41      123.05      4.35 o 
  -5  -5  11      129.74      133.88      4.29 o 
  -4  -5  11        2.83        2.28      1.59 o 
  -3  -5  11       67.55       68.31      2.34 o 
  -2  -5  11      248.18      225.55      4.38 o 
  -1  -5  11       18.75       13.79      1.27 o 
   0  -5  11       31.40       21.98      2.02 o 
   1  -5  11      524.25      535.80      7.14 o 
   2  -5  11       91.72       93.99      2.21 o 
   3  -5  11       58.66       56.70      2.49 o 
   4  -5  11       33.17       33.18      1.32 o 
   5  -5  11      154.70      145.81      6.01 o 
   6  -5  11      457.59      447.17      7.87 o 
   7  -5  11      117.13      107.43     10.01 o 
   8  -5  11       29.49       26.81      3.01 o 
   9  -5  11        1.14        5.82      3.61 o 
  10  -5  11       20.66       21.91      5.80 o 
  -7  -4  11       34.76       35.34      4.02 o 
  -6  -4  11       21.35       22.61      2.76 o 
  -5  -4  11       95.08      102.37      3.46 o 
  -4  -4  11      121.44      131.08      3.47 o 
  -3  -4  11      191.08      195.39      3.95 o 
  -2  -4  11       47.66       41.74      1.67 o 
  -1  -4  11        1.46        0.30      0.91 o 
   0  -4  11        0.01        1.12      0.97 o 
   1  -4  11        7.03        8.95      0.86 o 
   2  -4  11       11.90       13.33      0.90 o 
   3  -4  11       31.47       29.22      2.40 o 
   4  -4  11      726.98      737.73      8.72 o 
   5  -4  11       28.43       31.99      1.47 o 
   6  -4  11      522.41      510.65      6.72 o 
   7  -4  11      148.53      145.92      4.75 o 
   8  -4  11       12.93       11.03      3.64 o 
   9  -4  11        1.44        0.05      2.93 o 
  10  -4  11      101.90      100.93      6.03 o 
  11  -4  11       62.89       69.08     12.92 o 
  -8  -3  11       12.60        6.92      5.54 o 
  -7  -3  11       90.23       93.09      5.28 o 
  -6  -3  11        5.97        5.73      1.93 o 
  -5  -3  11       59.52       61.85      3.33 o 
  -4  -3  11      687.30      705.36     12.07 o 
  -3  -3  11      210.86      217.65      4.72 o 
  -2  -3  11     1121.47     1124.52     12.88 o 
  -1  -3  11      127.38      119.51      2.43 o 
   0  -3  11      317.38      289.06      6.83 o 
   1  -3  11      192.82      182.98      2.72 o 
   2  -3  11       29.76       28.64      1.14 o 
   3  -3  11      922.92      961.40     10.97 o 
   4  -3  11       30.67       29.53      0.75 o 
   5  -3  11      147.59      146.83      2.31 o 
   6  -3  11      323.12      318.39      4.08 o 
   7  -3  11      228.74      190.79      3.55 o 
   8  -3  11        0.33        0.84      1.44 o 
   9  -3  11       58.16       65.58      3.46 o 
  10  -3  11        7.37       16.83      5.96 o 
  11  -3  11        0.78        7.86      5.04 o 
  -8  -2  11       44.28       37.47      3.33 o 
  -7  -2  11       20.58       16.32      2.46 o 
  -6  -2  11       13.44       10.81      1.81 o 
  -5  -2  11      208.97      208.41      6.68 o 
  -4  -2  11      335.15      335.81      5.02 o 
  -3  -2  11      602.76      612.04      7.68 o 
  -2  -2  11       91.79       70.97      2.26 o 
  -1  -2  11       73.53       72.72      2.12 o 
   0  -2  11       21.83       18.51      1.08 o 
   1  -2  11        7.64        9.24      0.97 o 
   2  -2  11        8.39       12.86      1.02 o 
   3  -2  11      446.72      483.70      5.09 o 
   4  -2  11       95.15      104.42      1.71 o 
   5  -2  11      299.68      311.84      4.13 o 
   6  -2  11      679.62      718.74      8.48 o 
   7  -2  11      534.90      506.69      6.19 o 
   8  -2  11      115.83      102.37      3.25 o 
   9  -2  11      103.32      109.74      4.19 o 
  10  -2  11       70.06       77.76      4.18 o 
  11  -2  11        5.80       11.21      3.88 o 
  -8  -1  11       11.86       14.54      3.64 o 
  -7  -1  11       43.51       44.35      3.47 o 
  -6  -1  11       62.19       60.54      5.04 o 
  -5  -1  11      109.12      107.73      4.26 o 
  -4  -1  11     2396.95     2493.21     26.98 o 
  -3  -1  11     1536.15     1576.78     17.26 o 
  -2  -1  11       11.04        4.46      0.74 o 
  -1  -1  11      190.29      174.91      2.79 o 
   0  -1  11        0.01        1.76      0.79 o 
   1  -1  11      565.39      565.13      6.32 o 
   2  -1  11      164.22      199.92      2.78 o 
   3  -1  11        9.81       12.11      0.81 o 
   4  -1  11      906.52      939.13      9.06 o 
   5  -1  11      786.84      791.46      8.79 o 
   6  -1  11      179.30      184.77      2.64 o 
   7  -1  11       17.24       18.05      0.99 o 
   8  -1  11       79.92       61.19      5.03 o 
   9  -1  11      120.31      114.71      4.02 o 
  10  -1  11      122.23      138.91      7.88 o 
  11  -1  11        0.00        0.13      5.93 o 
  -8   0  11        0.15        2.39      2.75 o 
  -7   0  11        0.00        4.23      2.46 o 
  -6   0  11      335.23      348.88      6.69 o 
  -5   0  11       15.25       17.26      1.70 o 
  -4   0  11       18.45       24.14      2.81 o 
  -3   0  11        1.42        2.69      1.27 o 
  -2   0  11       55.10       52.36      2.17 o 
  -1   0  11        8.06        8.50      0.84 o 
   0   0  11       83.73      102.31      1.94 o 
   1   0  11        0.44        0.90      0.61 o 
   2   0  11       63.39       53.59      1.28 o 
   3   0  11        0.25        1.32      0.60 o 
   4   0  11      222.12      223.56      2.75 o 
   5   0  11       11.92       10.55      1.26 o 
   6   0  11        8.54       11.71      0.78 o 
   7   0  11        6.31        6.18      1.45 o 
   8   0  11       14.34       17.96      1.22 o 
   9   0  11        0.00       -0.90      1.72 o 
  10   0  11      103.94      115.81      5.14 o 
  11   0  11        0.35       -1.69      7.91 o 
  -8   1  11      168.76      169.18      5.82 o 
  -7   1  11       67.39       77.24      3.77 o 
  -6   1  11      571.46      597.89      9.71 o 
  -5   1  11      738.84      755.48     10.35 o 
  -4   1  11      382.46      387.32      7.11 o 
  -3   1  11      876.64      906.34     12.57 o 
  -2   1  11      127.40      141.18      2.45 o 
  -1   1  11      567.00      582.53      6.66 o 
   0   1  11       53.19       64.24      1.26 o 
   1   1  11      315.78      320.45      3.61 o 
   2   1  11     1200.05     1354.84     12.13 o 
   3   1  11        4.32        5.10      0.53 o 
   4   1  11      245.72      238.38      2.92 o 
   5   1  11      133.75      142.08      2.02 o 
   6   1  11       36.43       39.79      0.93 o 
   7   1  11      264.63      272.00      3.41 o 
   8   1  11       49.56       42.99      1.84 o 
   9   1  11       79.74       57.60      3.13 o 
  10   1  11       19.99       22.55      3.06 o 
  11   1  11       41.16       40.23      7.13 o 
  -8   2  11        1.03       -1.20      5.11 o 
  -7   2  11       20.02       26.77      2.68 o 
  -6   2  11        2.26        5.56      2.08 o 
  -5   2  11      187.10      199.27      3.95 o 
  -4   2  11       30.38       30.43      1.53 o 
  -3   2  11       13.85       13.90      2.08 o 
  -2   2  11     1231.68     1262.42     12.45 o 
  -1   2  11        0.00       -0.61      0.72 o 
   0   2  11        3.77        5.76      0.73 o 
   1   2  11        0.99       -0.40      0.57 o 
   2   2  11        9.47       10.98      0.62 o 
   3   2  11      140.48      149.15      3.38 o 
   4   2  11        4.85        5.71      1.24 o 
   5   2  11      165.93      150.39      4.59 o 
   6   2  11     1694.45     1778.86     17.27 o 
   7   2  11      255.84      268.67      7.62 o 
   8   2  11      165.06      144.35      4.32 o 
   9   2  11      287.45      261.63      7.82 o 
  10   2  11        1.21       -0.23      2.47 o 
  11   2  11      455.71      493.34     15.32 o 
  -8   3  11       42.09       35.52      4.63 o 
  -7   3  11       34.23       34.05      3.89 o 
  -6   3  11        3.22       -1.25      4.31 o 
  -5   3  11       19.65       13.56      1.44 o 
  -4   3  11       33.36       33.55      1.34 o 
  -3   3  11      113.69      103.04      2.15 o 
  -2   3  11       11.23        9.53      1.04 o 
  -1   3  11      858.72      942.43     11.64 o 
   0   3  11     1222.58     1272.52     12.44 o 
   1   3  11        6.76        7.27      0.75 o 
   2   3  11       65.28       63.72      1.70 o 
   3   3  11      122.94      113.00      2.21 o 
   4   3  11      952.42      999.50     14.34 o 
   5   3  11       25.58       27.47      1.43 o 
   6   3  11      129.89      147.91      2.47 o 
   7   3  11       33.84       31.31      1.17 o 
   8   3  11      232.46      187.51      4.74 o 
   9   3  11       45.30       53.74      3.21 o 
  10   3  11       28.26       31.50      3.60 o 
  11   3  11      105.94      126.42      7.00 o 
  -8   4  11        4.47       11.86      5.03 o 
  -7   4  11        7.72        8.18      3.27 o 
  -6   4  11       59.44       59.83      3.17 o 
  -5   4  11       78.83       73.87      2.18 o 
  -4   4  11      149.10      157.19      2.88 o 
  -3   4  11      333.98      339.71      5.02 o 
  -2   4  11      109.91      117.20      2.64 o 
  -1   4  11       22.08       31.61      1.40 o 
   0   4  11      205.10      197.16      4.40 o 
   1   4  11      365.40      351.12      4.92 o 
   2   4  11     1214.02     1250.03     11.41 o 
   3   4  11       20.39       15.16      1.04 o 
   4   4  11        2.11        3.12      0.97 o 
   5   4  11      145.13      141.03      2.41 o 
   6   4  11      184.14      186.66      3.26 o 
   7   4  11       20.15       20.92      1.46 o 
   8   4  11      640.06      615.72      9.53 o 
   9   4  11        1.23        4.73      5.40 o 
  10   4  11        4.61       11.02      2.56 o 
  11   4  11        1.55       -4.04      4.52 o 
  -8   5  11        7.88       12.99      3.32 o 
  -7   5  11       11.37        4.60      3.08 o 
  -6   5  11        0.91        0.87      2.30 o 
  -5   5  11       40.97       34.19      1.93 o 
  -4   5  11      391.98      395.68      9.34 o 
  -3   5  11     1294.96     1343.94     34.27 o 
  -2   5  11      139.07      148.68      3.01 o 
  -1   5  11      775.72      736.19      9.07 o 
   0   5  11       75.67       66.59      1.88 o 
   1   5  11       47.28       35.78      1.32 o 
   2   5  11      194.32      185.60      3.03 o 
   3   5  11       34.79       32.13      0.95 o 
   4   5  11        2.99        4.19      0.87 o 
   5   5  11      338.83      330.35      5.18 o 
   6   5  11       23.50       23.34      2.11 o 
   7   5  11      115.77      102.83      5.66 o 
   8   5  11      219.19      185.35      5.26 o 
   9   5  11        0.23        2.17      1.61 o 
  10   5  11        0.14        0.36      2.79 o 
  11   5  11        8.43        7.91      7.20 o 
  -8   6  11       26.24       17.79      3.73 o 
  -7   6  11       18.80       17.76      2.96 o 
  -6   6  11        8.88        9.12      2.53 o 
  -5   6  11       41.35       34.96      2.10 o 
  -4   6  11        1.66        1.06      1.23 o 
  -3   6  11      339.67      335.11      5.39 o 
  -2   6  11       94.52       90.29      3.35 o 
  -1   6  11     2436.59     2569.82     35.35 o 
   0   6  11       59.01       61.94      2.00 o 
   1   6  11      142.43      136.77      2.94 o 
   2   6  11       36.17       31.32      1.29 o 
   3   6  11       49.30       47.33      1.37 o 
   4   6  11      159.21      153.75      2.40 o 
   5   6  11        7.65        9.50      1.21 o 
   6   6  11      433.47      447.00      7.07 o 
   7   6  11       17.19       18.02      3.76 o 
   8   6  11        0.92        1.47      1.52 o 
   9   6  11       46.05       40.46      2.45 o 
  10   6  11        0.12       -3.25      3.25 o 
  -7   7  11        5.12        7.75      3.25 o 
  -6   7  11        2.53       -0.42      2.31 o 
  -5   7  11        3.64        2.03      1.66 o 
  -4   7  11        1.00        2.35      1.54 o 
  -3   7  11      108.99      110.91      3.25 o 
  -2   7  11      605.84      582.48     10.07 o 
  -1   7  11       11.06        6.55      1.36 o 
   0   7  11        7.29        7.66      1.28 o 
   1   7  11       16.98       19.01      1.45 o 
   2   7  11       38.77       46.67      1.98 o 
   3   7  11      119.14      111.75      2.44 o 
   4   7  11       21.78       17.77      1.11 o 
   5   7  11       53.16       49.88      1.95 o 
   6   7  11      163.92      166.78      4.78 o 
   7   7  11       66.73       65.12      3.53 o 
   8   7  11        0.00       -1.71      1.71 o 
   9   7  11       39.19       41.94      4.68 o 
  10   7  11       46.43       48.49      6.57 o 
  -7   8  11        1.91        7.06      3.94 o 
  -6   8  11       54.08       48.87      5.30 o 
  -5   8  11       11.15       12.77      2.38 o 
  -4   8  11        3.27        4.72      3.36 o 
  -3   8  11        7.69        7.09      1.95 o 
  -2   8  11      116.67      130.15      3.54 o 
  -1   8  11      119.74      123.29      2.81 o 
   0   8  11      261.28      290.96      4.72 o 
   1   8  11       37.79       35.85      1.49 o 
   2   8  11       42.86       46.93      1.73 o 
   3   8  11        7.13        8.67      1.03 o 
   4   8  11       28.59       29.08      2.28 o 
   5   8  11      126.58      132.12      4.13 o 
   6   8  11       16.65       14.89      2.63 o 
   7   8  11      160.05      168.18      6.09 o 
   8   8  11        4.86        7.37      2.69 o 
   9   8  11       16.55       11.48      5.98 o 
  -6   9  11        5.83        0.40      2.79 o 
  -5   9  11        9.05       11.62      2.42 o 
  -4   9  11        7.14        8.93      3.07 o 
  -3   9  11        6.43        4.41      2.61 o 
  -2   9  11        3.61        4.36      1.56 o 
  -1   9  11      463.82      495.80      7.53 o 
   0   9  11      283.67      294.53      5.46 o 
   1   9  11       65.42       56.23      2.05 o 
   2   9  11        7.21        9.39      2.35 o 
   3   9  11       78.71       73.31      3.22 o 
   4   9  11        4.35        5.50      1.86 o 
   5   9  11       73.17       73.30      6.02 o 
   6   9  11       81.25       71.24      3.87 o 
   7   9  11      341.17      353.77     10.24 o 
   8   9  11       52.50       55.65      4.41 o 
   9   9  11       23.20       26.40      7.24 o 
  -5  10  11        0.01       -1.21      3.10 o 
  -4  10  11       42.09       50.23      3.25 o 
  -3  10  11        0.38        0.58      2.15 o 
  -2  10  11      108.77      127.87      4.16 o 
  -1  10  11       19.86       21.39      2.66 o 
   0  10  11        1.67        1.60      2.78 o 
   1  10  11       13.36       14.60      5.15 o 
   2  10  11      158.46      165.18      4.63 o 
   3  10  11      104.89      109.31      6.76 o 
   4  10  11        1.74        2.95      2.38 o 
   5  10  11      221.73      244.04      9.70 o 
   6  10  11      197.67      204.26      7.23 o 
   7  10  11       53.85       56.28      5.62 o 
   8  10  11       19.63       20.32      4.20 o 
  -4  11  11       69.76       70.49      3.90 o 
  -3  11  11       69.08       73.55      4.27 o 
  -2  11  11       26.24       26.46      7.06 o 
  -1  11  11       22.39       21.32      3.57 o 
   0  11  11      236.17      242.72      6.63 o 
   1  11  11       90.90       94.48      9.37 o 
   2  11  11       23.44       22.22      2.57 o 
   3  11  11      227.74      255.19      6.75 o 
   4  11  11       45.13       49.08      4.33 o 
   5  11  11        8.54       10.48      3.09 o 
   6  11  11        0.48        2.79      4.12 o 
   7  11  11        0.33        4.31      4.65 o 
  -2  12  11       84.51       84.56      7.70 o 
  -1  12  11        9.06       15.41      3.74 o 
   0  12  11       24.50       18.78      3.07 o 
   1  12  11       52.71       49.95      3.74 o 
   2  12  11       37.14       38.99      3.38 o 
   3  12  11      139.45      139.65      5.22 o 
   4  12  11        1.65        2.56      4.33 o 
   5  12  11      145.57      143.92      6.55 o 
   1  13  11        3.72        0.75      3.22 o 
   0 -10  12       25.32       25.90      4.31 o 
   1 -10  12        6.34        5.20      4.00 o 
   2 -10  12        0.75       -2.96      3.11 o 
   3 -10  12       98.97      111.93      9.53 o 
   4 -10  12      114.27      106.84      5.51 o 
  -2  -9  12        1.24        5.02      3.19 o 
  -1  -9  12        4.75        1.86      3.76 o 
   0  -9  12        0.28        2.16      3.59 o 
   1  -9  12       22.76       23.66      3.78 o 
   2  -9  12        4.19       11.70      3.88 o 
   3  -9  12       16.94       13.69      5.66 o 
   4  -9  12        1.27        2.52      3.35 o 
   5  -9  12        2.48       -0.26      3.50 o 
   6  -9  12       30.93       30.25      4.06 o 
  -4  -8  12       90.96      105.42     10.86 o 
  -3  -8  12      154.65      167.77      5.89 o 
  -2  -8  12        3.50        6.88      2.88 o 
  -1  -8  12      168.34      173.31      5.75 o 
   0  -8  12       39.78       34.14      3.07 o 
   1  -8  12        9.77       10.02      2.45 o 
   2  -8  12       28.95       23.68      4.07 o 
   3  -8  12       18.55        7.87      4.50 o 
   4  -8  12       94.82       90.43      6.85 o 
   5  -8  12       41.63       49.36      7.05 o 
   6  -8  12       16.85       13.25      3.58 o 
   7  -8  12        8.79        4.78      4.71 o 
   8  -8  12       12.73       14.31      3.91 o 
  -5  -7  12      195.39      208.62      6.59 o 
  -4  -7  12      298.87      330.95      8.42 o 
  -3  -7  12        3.71        0.95      3.11 o 
  -2  -7  12        2.09        2.99      2.37 o 
  -1  -7  12      230.25      241.09      5.69 o 
   0  -7  12       90.66       79.17      2.80 o 
   1  -7  12        0.00       -1.95      2.46 o 
   2  -7  12        0.14       -1.13      2.36 o 
   3  -7  12      224.50      200.73      6.20 o 
   4  -7  12      266.91      253.12      7.59 o 
   5  -7  12       29.67       30.94      4.12 o 
   6  -7  12       28.29       24.31      4.09 o 
   7  -7  12      117.86      124.31      6.66 o 
   8  -7  12       29.22       29.31      3.67 o 
   9  -7  12      115.39      113.72     13.09 o 
  -6  -6  12        6.12       10.01      4.69 o 
  -5  -6  12        7.57       10.15      3.23 o 
  -4  -6  12      134.81      157.15      4.99 o 
  -3  -6  12       16.21       14.02      2.64 o 
  -2  -6  12       26.25       32.23      2.60 o 
  -1  -6  12       34.71       27.79      1.94 o 
   0  -6  12        0.51       -0.01      1.59 o 
   1  -6  12       74.41       73.67      2.70 o 
   2  -6  12      463.78      476.44      8.05 o 
   3  -6  12       75.18       69.97      7.08 o 
   4  -6  12       67.89       58.46      3.24 o 
   5  -6  12      233.48      219.37      5.89 o 
   6  -6  12       23.53       24.43      3.42 o 
   7  -6  12        8.50        6.36      3.41 o 
   8  -6  12        0.65       -1.21      2.84 o 
   9  -6  12        1.73        2.38      3.68 o 
  -6  -5  12       28.75       29.28      4.56 o 
  -5  -5  12       37.77       36.20      2.98 o 
  -4  -5  12       92.91       89.16      3.32 o 
  -3  -5  12        0.29       -1.62      2.67 o 
  -2  -5  12      249.82      248.93      4.11 o 
  -1  -5  12      450.19      442.05      9.58 o 
   0  -5  12      792.31      800.52     10.66 o 
   1  -5  12      275.29      240.21      7.12 o 
   2  -5  12        0.33       -0.28      1.14 o 
   3  -5  12        0.58        1.23      1.29 o 
   4  -5  12      463.26      467.80      7.00 o 
   5  -5  12       35.34       31.44      3.24 o 
   6  -5  12      112.30      115.15      4.31 o 
   7  -5  12        2.38        6.02      2.61 o 
   8  -5  12       45.82       48.18      3.88 o 
   9  -5  12        5.06        6.73      4.16 o 
  10  -5  12       53.93       43.83      7.01 o 
  -7  -4  12       19.75       14.83      3.21 o 
  -6  -4  12       85.64       83.65      3.54 o 
  -5  -4  12        3.44        1.44      1.79 o 
  -4  -4  12       96.29       90.84      3.05 o 
  -3  -4  12      277.34      295.13      5.11 o 
  -2  -4  12        2.28        5.23      1.64 o 
  -1  -4  12        2.94        0.35      1.00 o 
   0  -4  12      154.24      175.77      3.10 o 
   1  -4  12       87.13       95.82      2.12 o 
   2  -4  12      489.76      499.21      6.59 o 
   3  -4  12       29.34       31.50      1.57 o 
   4  -4  12      123.77      119.36      3.85 o 
   5  -4  12       56.67       56.34      2.07 o 
   6  -4  12       51.98       53.64      2.72 o 
   7  -4  12       10.89        9.15      2.34 o 
   8  -4  12        0.39       -2.04      2.08 o 
   9  -4  12       80.40       69.74     10.78 o 
  10  -4  12        7.59       13.38      6.68 o 
  -7  -3  12        4.67        1.10      3.28 o 
  -6  -3  12       19.01       22.89      2.63 o 
  -5  -3  12      132.76      133.16      3.78 o 
  -4  -3  12       72.51       72.53      2.96 o 
  -3  -3  12        9.47       12.95      3.30 o 
  -2  -3  12       32.48       30.25      2.60 o 
  -1  -3  12        2.58        3.93      1.02 o 
   0  -3  12       62.84       56.80      1.76 o 
   1  -3  12      108.93      104.52      2.30 o 
   2  -3  12      191.24      184.39      3.05 o 
   3  -3  12      546.71      524.64      9.34 o 
   4  -3  12      584.30      563.66      6.48 o 
   5  -3  12        6.57        6.81      0.74 o 
   6  -3  12      403.42      408.54      5.81 o 
   7  -3  12       79.50       69.25      3.00 o 
   8  -3  12       40.88       41.72      2.72 o 
   9  -3  12       31.07       33.85      3.86 o 
  10  -3  12       61.81       63.98      6.73 o 
  11  -3  12        1.83        3.60      5.39 o 
  -7  -2  12        0.26       -0.88      2.37 o 
  -6  -2  12       77.19       78.44      4.33 o 
  -5  -2  12        0.62       -0.97      1.69 o 
  -4  -2  12      198.65      210.00      6.59 o 
  -3  -2  12     1109.32     1111.37     14.43 o 
  -2  -2  12       22.81       34.86      2.13 o 
  -1  -2  12        7.00        8.13      1.17 o 
   0  -2  12        3.62        3.17      1.92 o 
   1  -2  12       37.39       33.40      1.37 o 
   2  -2  12      326.46      335.16      5.23 o 
   3  -2  12      239.37      225.52      3.03 o 
   4  -2  12      241.99      248.06      3.34 o 
   5  -2  12      629.57      680.40      8.49 o 
   6  -2  12        7.97        8.11      0.98 o 
   7  -2  12       65.88       72.05      2.19 o 
   8  -2  12      301.83      302.57      8.09 o 
   9  -2  12       20.05       11.53      2.26 o 
  10  -2  12        2.91       -1.93      3.69 o 
  11  -2  12      237.16      287.51     13.09 o 
  -8  -1  12       62.31       53.94      4.01 o 
  -7  -1  12       10.29       12.52      8.72 o 
  -6  -1  12      416.94      443.78      7.89 o 
  -5  -1  12      342.23      322.66      5.85 o 
  -4  -1  12        4.72       -1.63      1.63 o 
  -3  -1  12     1321.34     1338.20     16.10 o 
  -2  -1  12       17.05       10.81      1.01 o 
  -1  -1  12        1.08       -0.27      1.18 o 
   0  -1  12      364.85      365.40      4.68 o 
   1  -1  12       31.31       27.81      1.22 o 
   2  -1  12       11.62        8.17      0.84 o 
   3  -1  12        4.18        5.52      0.79 o 
   4  -1  12      131.38      111.16      2.04 o 
   5  -1  12     4021.82     4058.58     38.14 o 
   6  -1  12      363.34      339.83      4.72 o 
   7  -1  12      297.38      292.76      4.32 o 
   8  -1  12        0.10        0.17      1.11 o 
   9  -1  12        0.01       -0.45      2.90 o 
  10  -1  12        7.38       12.12      4.72 o 
  11  -1  12        3.39        8.20      6.41 o 
  -8   0  12       46.16       48.95      7.77 o 
  -7   0  12        3.08        1.39      2.36 o 
  -6   0  12      718.51      770.35     14.37 o 
  -5   0  12        3.32        4.01      1.64 o 
  -4   0  12      344.63      350.17      5.81 o 
  -3   0  12       27.26       25.72      1.71 o 
  -2   0  12      179.49      192.96      3.26 o 
  -1   0  12        4.44        2.81      0.83 o 
   0   0  12       27.11       23.71      1.59 o 
   1   0  12       20.64       22.44      1.03 o 
   2   0  12      401.07      398.70      4.60 o 
   3   0  12       28.27       27.04      0.92 o 
   4   0  12       63.70       43.66      1.19 o 
   5   0  12       53.24       55.26      1.47 o 
   6   0  12       20.48       24.35      1.06 o 
   7   0  12        2.82        3.45      1.10 o 
   8   0  12       83.76       54.68      1.98 o 
   9   0  12        0.26        3.23      2.39 o 
  10   0  12       23.53       34.60      3.63 o 
  11   0  12        2.25        1.42      5.02 o 
  -8   1  12       41.10       39.34      3.59 o 
  -7   1  12        4.35        6.69      2.55 o 
  -6   1  12      211.15      210.83      5.56 o 
  -5   1  12      108.27       99.09      7.37 o 
  -4   1  12      947.95      965.70     17.76 o 
  -3   1  12     1757.79     1814.25     28.96 o 
  -2   1  12       38.85       34.91      1.51 o 
  -1   1  12      107.71       91.43      1.81 o 
   0   1  12       28.84       32.53      1.16 o 
   1   1  12      176.82      187.36      2.55 o 
   2   1  12       42.61       41.17      1.24 o 
   3   1  12       84.53       94.68      1.56 o 
   4   1  12      348.96      329.43      4.62 o 
   5   1  12     4004.20     4038.44     37.65 o 
   6   1  12      366.15      362.88      4.11 o 
   7   1  12      115.56      119.41      1.80 o 
   8   1  12        1.56        0.73      0.77 o 
   9   1  12       46.15       48.02      3.72 o 
  10   1  12        5.52        3.31      3.09 o 
  11   1  12        0.87       -1.84      5.45 o 
  -8   2  12       57.02       56.64      4.42 o 
  -7   2  12       53.65       51.53      6.84 o 
  -6   2  12        0.02        0.29      2.18 o 
  -5   2  12      189.20      181.22      3.94 o 
  -4   2  12       83.86       87.60      2.53 o 
  -3   2  12      705.08      704.12     16.39 o 
  -2   2  12        5.58        4.31      0.96 o 
  -1   2  12       48.86       44.07      2.08 o 
   0   2  12        6.94        1.91      0.81 o 
   1   2  12        0.82        3.28      0.68 o 
   2   2  12       23.01       25.83      0.87 o 
   3   2  12      450.45      481.60      7.40 o 
   4   2  12       26.71       28.60      1.09 o 
   5   2  12      659.24      670.51     16.71 o 
   6   2  12      337.23      354.31      4.63 o 
   7   2  12      798.97      765.51      8.94 o 
   8   2  12      120.69       95.40      2.88 o 
   9   2  12      189.81      207.94      6.53 o 
  10   2  12       55.61       53.99      4.14 o 
  11   2  12        9.96       15.33      5.87 o 
  -8   3  12       39.31       40.51      4.97 o 
  -7   3  12      105.50       97.90      6.50 o 
  -6   3  12        4.31        1.93      2.49 o 
  -5   3  12        2.87        0.02      1.34 o 
  -4   3  12      382.80      383.54      5.19 o 
  -3   3  12      242.27      232.01      3.91 o 
  -2   3  12     1636.71     1621.68     29.86 o 
  -1   3  12      532.42      500.18      6.51 o 
   0   3  12        3.86        8.50      2.05 o 
   1   3  12      623.17      634.20      6.38 o 
   2   3  12       19.44       19.88      0.94 o 
   3   3  12     1375.56     1400.29     14.24 o 
   4   3  12      233.17      229.70      4.22 o 
   5   3  12        9.10       11.86      1.97 o 
   6   3  12      505.38      487.87      6.38 o 
   7   3  12      274.14      276.38      3.74 o 
   8   3  12       12.32        6.38      1.47 o 
   9   3  12      201.62      195.07      8.43 o 
  10   3  12        3.60        4.68      3.18 o 
  11   3  12       35.54       29.89      5.27 o 
  -8   4  12        0.03       -0.35      5.06 o 
  -7   4  12       91.15       89.85      4.66 o 
  -6   4  12       48.61       42.43      3.14 o 
  -5   4  12        0.07        2.24      1.48 o 
  -4   4  12       26.92       25.85      3.52 o 
  -3   4  12     1932.43     2058.92     44.20 o 
  -2   4  12     4116.80     4348.04     87.79 o 
  -1   4  12      247.01      235.55      4.23 o 
   0   4  12      907.15      931.41     16.23 o 
   1   4  12      194.15      185.44      3.06 o 
   2   4  12       93.09       97.61      1.82 o 
   3   4  12      124.14      116.79      2.25 o 
   4   4  12      207.04      208.68      3.60 o 
   5   4  12      538.25      544.98      7.89 o 
   6   4  12      741.64      743.95      9.75 o 
   7   4  12      137.98      121.07      2.98 o 
   8   4  12      111.41      106.19      3.51 o 
   9   4  12        2.28       -1.29      2.16 o 
  10   4  12        0.86        1.16      5.06 o 
  11   4  12       48.04       55.23      5.61 o 
  -7   5  12        2.07       -2.62      2.62 o 
  -6   5  12      103.15       94.50      5.31 o 
  -5   5  12        5.10        4.06      2.01 o 
  -4   5  12       73.92       62.02      2.25 o 
  -3   5  12       48.57       40.08      3.15 o 
  -2   5  12      279.70      288.45      4.53 o 
  -1   5  12        1.52        2.54      0.96 o 
   0   5  12      642.31      599.89      9.77 o 
   1   5  12        4.11        6.87      1.83 o 
   2   5  12        1.96        2.80      0.90 o 
   3   5  12        0.89        2.91      1.10 o 
   4   5  12       11.71       10.77      1.32 o 
   5   5  12       51.78       58.03      1.81 o 
   6   5  12       22.75       17.92      2.19 o 
   7   5  12        4.80        7.86      2.06 o 
   8   5  12      207.26      188.08      5.48 o 
   9   5  12       28.12       26.10      2.34 o 
  10   5  12      143.03      147.71      5.62 o 
  11   5  12        0.75        2.23      4.15 o 
  -7   6  12        6.75        3.91      3.15 o 
  -6   6  12        0.07       -0.39      2.24 o 
  -5   6  12       80.36       81.34      3.38 o 
  -4   6  12        7.56        2.97      1.85 o 
  -3   6  12       25.76       27.83      1.73 o 
  -2   6  12      151.75      157.81      5.58 o 
  -1   6  12      512.92      532.16     11.68 o 
   0   6  12      353.47      351.92      6.45 o 
   1   6  12      130.31      137.54      4.77 o 
   2   6  12      372.33      377.19      5.45 o 
   3   6  12      118.81      115.58      2.22 o 
   4   6  12      156.64      158.22      5.32 o 
   5   6  12       35.41       33.32      1.70 o 
   6   6  12       35.21       34.07      2.81 o 
   7   6  12      562.86      533.80     17.32 o 
   8   6  12        6.93        8.57      2.01 o 
   9   6  12       21.38       19.96      2.67 o 
  10   6  12        4.20       -2.78      3.04 o 
  -7   7  12       40.97       50.02      4.61 o 
  -6   7  12        6.36        2.75      3.44 o 
  -5   7  12       68.34       74.87      3.67 o 
  -4   7  12        1.56       -0.51      1.90 o 
  -3   7  12        1.36        2.60      1.55 o 
  -2   7  12      543.63      519.99     15.15 o 
  -1   7  12      180.85      169.55      4.29 o 
   0   7  12      121.66      112.44      3.27 o 
   1   7  12      117.12      115.06      5.53 o 
   2   7  12      128.61      113.72      2.77 o 
   3   7  12      144.84      139.23      2.76 o 
   4   7  12       17.78       16.93      2.24 o 
   5   7  12      287.84      291.63      6.72 o 
   6   7  12      855.27      874.06     15.80 o 
   7   7  12        0.00       -2.41      2.41 o 
   8   7  12       13.40       18.84      3.48 o 
   9   7  12       32.14       36.18      7.47 o 
  10   7  12       41.63       41.67      9.46 o 
  -6   8  12        5.69        8.02      3.14 o 
  -5   8  12      101.96      114.41      4.74 o 
  -4   8  12       94.93      101.67      3.66 o 
  -3   8  12        6.55        8.26      2.12 o 
  -2   8  12      361.58      358.84      7.55 o 
  -1   8  12        6.15        8.16      1.50 o 
   0   8  12       15.98       15.36      1.88 o 
   1   8  12       68.00       58.73      2.07 o 
   2   8  12      132.21      131.05      8.13 o 
   3   8  12        1.23       -0.56      1.55 o 
   4   8  12      103.86       91.49      3.35 o 
   5   8  12      395.04      379.64      8.46 o 
   6   8  12      383.31      417.92      8.90 o 
   7   8  12       47.15       40.35      5.64 o 
   8   8  12      127.97      132.17      5.70 o 
   9   8  12       19.85       15.31      3.35 o 
  -5   9  12      135.48      145.22      5.29 o 
  -4   9  12       22.23       26.39      2.78 o 
  -3   9  12       25.54       25.12      2.72 o 
  -2   9  12        6.06        4.77      2.12 o 
  -1   9  12      153.77      139.46      3.84 o 
   0   9  12      150.41      142.06      3.73 o 
   1   9  12       66.08       55.22      2.53 o 
   2   9  12       10.95       13.63      2.32 o 
   3   9  12      598.02      592.27     10.75 o 
   4   9  12       31.24       32.35      2.40 o 
   5   9  12       12.66       17.72      2.50 o 
   6   9  12       37.76       38.95      4.01 o 
   7   9  12      166.19      175.79      6.67 o 
   8   9  12        0.80       -2.43      6.96 o 
  -5  10  12        7.41        3.84      3.93 o 
  -4  10  12       10.45       10.33      2.92 o 
  -3  10  12        0.56        1.59      2.37 o 
  -2  10  12       11.73       15.54      2.89 o 
  -1  10  12      477.93      498.44      9.52 o 
   0  10  12      201.48      212.59      5.95 o 
   1  10  12       34.66       30.35      2.56 o 
   2  10  12       21.01       19.63      2.62 o 
   3  10  12      177.48      186.37      5.44 o 
   4  10  12      277.75      293.67      7.11 o 
   5  10  12        0.67       -0.88      2.40 o 
   6  10  12        4.97        4.01      3.92 o 
   7  10  12      448.65      453.44     12.86 o 
  -3  11  12       16.60       18.30      3.30 o 
  -2  11  12        0.12       -1.71      2.56 o 
  -1  11  12        6.03        2.17      2.28 o 
   0  11  12       16.77       14.27      2.88 o 
   1  11  12        0.59        2.02      2.51 o 
   2  11  12        0.06        1.05      2.83 o 
   3  11  12       78.00       75.44      3.98 o 
   4  11  12       25.05       26.61      8.60 o 
   5  11  12        0.39        3.14      3.40 o 
   6  11  12       22.76       15.74      4.24 o 
  -2  12  12       27.16       28.61      3.33 o 
  -1  12  12       31.88       33.69      3.78 o 
   0  12  12       54.14       46.58      3.91 o 
   1  12  12      130.51      126.54      6.46 o 
   2  12  12        3.11       12.98      3.49 o 
   3  12  12       30.18       27.87      3.41 o 
   4  12  12        4.75        7.28      2.92 o 
  -1  -9  13       11.08        8.11      5.10 o 
   0  -9  13        1.51       -3.08      3.14 o 
   1  -9  13        6.36       -0.33      3.39 o 
   2  -9  13       37.54       37.27      5.86 o 
   3  -9  13       28.35       23.54      4.62 o 
   4  -9  13        5.65        4.94      3.46 o 
   5  -9  13        0.68       -0.60      3.93 o 
  -3  -8  13       34.50       51.87      5.47 o 
  -2  -8  13       94.40      100.50      5.69 o 
  -1  -8  13      130.22      136.00      9.61 o 
   0  -8  13        4.72        7.00      3.30 o 
   1  -8  13       47.15       45.54      3.64 o 
   2  -8  13       43.40       36.97      4.36 o 
   3  -8  13        1.66        0.88      4.21 o 
   4  -8  13      112.65      103.04      5.47 o 
   5  -8  13        0.38       -4.00      5.67 o 
   6  -8  13       81.01       90.83      6.61 o 
   7  -8  13        4.03        2.81      4.35 o 
  -4  -7  13        0.02        2.37      3.11 o 
  -3  -7  13        4.95        3.97      2.38 o 
  -2  -7  13        3.33        1.69      2.38 o 
  -1  -7  13       30.24       30.46      3.43 o 
   0  -7  13      107.31      107.91      4.33 o 
   1  -7  13        3.23        4.16      3.90 o 
   2  -7  13        3.48        2.63      1.90 o 
   3  -7  13      778.97      811.29     16.58 o 
   4  -7  13       58.30       59.95      9.70 o 
   5  -7  13       50.32       54.06      4.30 o 
   6  -7  13       89.47       85.68      8.85 o 
   7  -7  13       57.64       64.94      5.22 o 
   8  -7  13        6.34        8.84      3.29 o 
  -5  -6  13       60.60       66.18      4.58 o 
  -4  -6  13        2.87        5.63      2.54 o 
  -3  -6  13        1.52        2.45      2.99 o 
  -2  -6  13        2.74        1.71      1.91 o 
  -1  -6  13        1.80        0.89      4.22 o 
   0  -6  13        3.93        3.54      1.63 o 
   1  -6  13      102.84      100.73      3.99 o 
   2  -6  13       97.42      100.19      3.01 o 
   3  -6  13       69.53       72.71      2.65 o 
   4  -6  13        0.66       -1.42      3.04 o 
   5  -6  13      161.87      133.59      4.59 o 
   6  -6  13       34.84       32.67      3.36 o 
   7  -6  13       59.90       59.56      6.86 o 
   8  -6  13       67.55       72.62      4.65 o 
   9  -6  13       53.92       52.83      6.73 o 
  -6  -5  13      388.50      455.58     22.41 o 
  -5  -5  13       25.19       27.98      3.12 o 
  -4  -5  13      528.72      585.83     10.05 o 
  -3  -5  13        0.11       -0.65      5.01 o 
  -2  -5  13        2.78        1.82      1.63 o 
  -1  -5  13        4.50        7.85      1.58 o 
   0  -5  13       40.98       37.33      2.17 o 
   1  -5  13       10.59       14.40      2.85 o 
   2  -5  13      183.76      146.33      3.65 o 
   3  -5  13        8.59        6.64      3.49 o 
   4  -5  13     1105.96     1105.25     17.00 o 
   5  -5  13        0.95        2.48      1.88 o 
   6  -5  13       53.57       63.06      4.18 o 
   7  -5  13       13.43       12.16      2.90 o 
   8  -5  13      108.29      100.18      5.33 o 
   9  -5  13        8.69       12.29      4.47 o 
  10  -5  13       96.25      114.15     12.27 o 
  -6  -4  13       68.00       78.89      4.21 o 
  -5  -4  13        4.84        2.37      1.95 o 
  -4  -4  13       64.25       60.37      2.67 o 
  -3  -4  13       13.68       13.41      2.17 o 
  -2  -4  13       89.98       85.90      2.96 o 
  -1  -4  13      159.08      145.09      2.99 o 
   0  -4  13      201.89      203.55      3.73 o 
   1  -4  13       34.14       32.38      1.42 o 
   2  -4  13     1134.44     1094.55     14.91 o 
   3  -4  13      876.23      908.72     13.12 o 
   4  -4  13      286.50      306.52      6.26 o 
   5  -4  13      208.08      188.86      3.87 o 
   6  -4  13      102.88       94.04      3.65 o 
   7  -4  13       60.88       57.43      3.59 o 
   8  -4  13        6.25        9.78      4.26 o 
   9  -4  13        7.83        6.28      3.37 o 
  10  -4  13       99.75      137.55     14.07 o 
  -7  -3  13        2.16        1.19      3.34 o 
  -6  -3  13        0.11       -1.74      4.06 o 
  -5  -3  13       58.15       55.97      2.88 o 
  -4  -3  13      225.47      230.46      5.45 o 
  -3  -3  13        2.05        1.75      2.48 o 
  -2  -3  13       86.61       73.24      2.60 o 
  -1  -3  13      223.84      221.49      3.85 o 
   0  -3  13      202.78      200.83      3.69 o 
   1  -3  13      550.86      528.97      7.43 o 
   2  -3  13      475.06      481.47      9.04 o 
   3  -3  13      600.15      608.24      7.56 o 
   4  -3  13       68.50       62.60      1.73 o 
   5  -3  13        1.55        0.77      0.74 o 
   6  -3  13       29.66       27.87      1.39 o 
   7  -3  13       16.71       22.79      2.61 o 
   8  -3  13       80.08       74.54      3.55 o 
   9  -3  13       64.38       56.55      4.02 o 
  10  -3  13       89.76       88.47      7.32 o 
  -7  -2  13       17.17       17.29      4.10 o 
  -6  -2  13       11.32        5.17      2.46 o 
  -5  -2  13       91.66       87.13      6.51 o 
  -4  -2  13       87.00       95.15      3.70 o 
  -3  -2  13     1007.55     1094.08     15.44 o 
  -2  -2  13       14.49        9.91      1.33 o 
  -1  -2  13        3.20        3.73      1.96 o 
   0  -2  13      208.07      219.25      5.19 o 
   1  -2  13        9.85        9.05      1.08 o 
   2  -2  13       44.98       38.33      1.82 o 
   3  -2  13       73.43       73.90      1.83 o 
   4  -2  13      768.82      751.22      9.53 o 
   5  -2  13     3178.69     3316.85     36.84 o 
   6  -2  13        5.35        4.77      1.01 o 
   7  -2  13      145.74      133.98      4.19 o 
   8  -2  13       19.72       12.26      2.76 o 
   9  -2  13      260.74      249.30      7.70 o 
  10  -2  13       15.75       17.44      3.50 o 
  11  -2  13       29.99       18.07      5.60 o 
  -7  -1  13        4.87        3.53      2.71 o 
  -6  -1  13      146.71      122.29      4.53 o 
  -5  -1  13        3.36        0.53      2.38 o 
  -4  -1  13        2.13        0.93      1.73 o 
  -3  -1  13        3.88       -1.94      2.75 o 
  -2  -1  13      468.92      478.40     15.16 o 
  -1  -1  13       41.26       44.37      1.80 o 
   0  -1  13       55.85       46.68      1.98 o 
   1  -1  13        1.30        1.32      1.51 o 
   2  -1  13       88.89       95.95      2.18 o 
   3  -1  13       31.10       29.72      1.31 o 
   4  -1  13     1678.91     1734.44     19.99 o 
   5  -1  13        0.13        0.19      0.75 o 
   6  -1  13      315.82      289.18      4.33 o 
   7  -1  13      235.11      232.17      7.34 o 
   8  -1  13       85.13       92.55      4.52 o 
   9  -1  13        0.16       -2.37      2.37 o 
  10  -1  13        0.11       -2.51      3.03 o 
  11  -1  13        7.51        7.72      4.32 o 
  -7   0  13        4.95        2.76      7.43 o 
  -6   0  13      171.85      172.87      7.76 o 
  -5   0  13        1.21        1.23      1.98 o 
  -4   0  13     1882.90     1990.82     27.57 o 
  -3   0  13       63.66       65.31      3.56 o 
  -2   0  13      621.13      663.65      9.38 o 
  -1   0  13        7.80        7.54      1.13 o 
   0   0  13       55.07       53.36      1.89 o 
   1   0  13       14.83       14.12      1.04 o 
   2   0  13        0.30       -0.28      1.08 o 
   3   0  13        9.80        8.68      0.83 o 
   4   0  13      669.07      674.45      8.95 o 
   5   0  13      261.09      269.13      4.06 o 
   6   0  13     2725.69     2765.63     29.43 o 
   7   0  13       12.24       10.52      1.13 o 
   8   0  13        1.63        5.91      3.96 o 
   9   0  13        0.04       -2.25      2.25 o 
  10   0  13        2.50        1.67      2.76 o 
  11   0  13        2.77        2.49      7.25 o 
  -7   1  13        6.79        5.90      2.85 o 
  -6   1  13       16.95       17.37      3.44 o 
  -5   1  13      559.90      566.67      8.91 o 
  -4   1  13      164.70      164.87      4.00 o 
  -3   1  13      598.38      628.34      9.78 o 
  -2   1  13      384.83      356.67      6.14 o 
  -1   1  13        2.90        6.27      0.94 o 
   0   1  13      148.48      135.42      2.42 o 
   1   1  13      152.28      143.47      2.66 o 
   2   1  13      140.79      141.31      2.43 o 
   3   1  13       39.82       34.09      1.13 o 
   4   1  13       57.74       51.75      1.84 o 
   5   1  13     1792.72     1770.46     19.53 o 
   6   1  13      114.53      123.09      2.55 o 
   7   1  13       61.52       61.30      1.43 o 
   8   1  13       31.58       37.82      2.13 o 
   9   1  13        3.71        3.58      2.46 o 
  10   1  13       21.44       30.73      3.68 o 
  11   1  13        0.01       -2.25      7.22 o 
  -7   2  13        0.04        2.47      3.30 o 
  -6   2  13       29.77       30.46      2.95 o 
  -5   2  13        5.28        4.25      1.60 o 
  -4   2  13      402.30      429.89      6.82 o 
  -3   2  13      936.24      942.18     11.33 o 
  -2   2  13       27.20       24.75      1.44 o 
  -1   2  13        4.54        5.02      0.98 o 
   0   2  13        2.42        1.91      0.90 o 
   1   2  13        7.64        7.01      0.88 o 
   2   2  13      267.48      262.42      3.33 o 
   3   2  13      114.87      107.24      1.77 o 
   4   2  13      162.98      165.99      2.94 o 
   5   2  13      518.39      539.79      7.30 o 
   6   2  13       85.68       85.48      1.87 o 
   7   2  13       16.60       20.20      1.41 o 
   8   2  13      240.00      235.65      8.45 o 
   9   2  13        5.99        3.48      3.16 o 
  10   2  13        8.50        5.11      3.86 o 
  11   2  13      298.29      382.02     13.05 o 
  -7   3  13        8.46        5.36      3.27 o 
  -6   3  13        6.87        4.54      4.50 o 
  -5   3  13      169.72      177.02      5.68 o 
  -4   3  13      327.16      343.97      5.93 o 
  -3   3  13      188.00      187.15      3.40 o 
  -2   3  13       44.59       41.78      1.67 o 
  -1   3  13        1.32        0.32      1.10 o 
   0   3  13        1.24        0.14      1.91 o 
   1   3  13      137.96      148.29      2.31 o 
   2   3  13        9.67        8.12      0.99 o 
   3   3  13       18.69       18.18      1.42 o 
   4   3  13      347.99      333.66      4.89 o 
   5   3  13       11.85       13.30      1.24 o 
   6   3  13       73.54       72.44      2.38 o 
   7   3  13      107.56       81.25      2.29 o 
   8   3  13      111.81      118.95      3.55 o 
   9   3  13       76.10       73.81      4.49 o 
  10   3  13       71.49       67.99      8.97 o 
  11   3  13        1.39       -1.16      5.38 o 
  -7   4  13       46.58       49.69      6.11 o 
  -6   4  13       21.37       16.48      2.84 o 
  -5   4  13       93.71       95.62      3.46 o 
  -4   4  13       54.39       58.97      2.37 o 
  -3   4  13      446.29      449.16     14.87 o 
  -2   4  13       35.96       31.17      1.57 o 
  -1   4  13       10.76        7.78      1.14 o 
   0   4  13       92.64      100.14      3.60 o 
   1   4  13       12.07       15.76      2.31 o 
   2   4  13        8.67        7.30      0.94 o 
   3   4  13       22.68       23.99      1.61 o 
   4   4  13      682.25      701.54      9.12 o 
   5   4  13       21.58       20.36      1.54 o 
   6   4  13      775.15      764.67      9.83 o 
   7   4  13       64.61       55.94      2.56 o 
   8   4  13       63.90       58.72      3.48 o 
   9   4  13       21.79       13.98      3.00 o 
  10   4  13      164.23      168.03      6.67 o 
  11   4  13      138.92      169.74      9.05 o 
  -7   5  13       15.00        9.97      3.34 o 
  -6   5  13        5.08        3.29      2.65 o 
  -5   5  13       70.91       71.20      5.45 o 
  -4   5  13        1.77        0.17      1.27 o 
  -3   5  13       62.52       59.02      2.25 o 
  -2   5  13      228.47      218.21      3.91 o 
  -1   5  13      856.86      900.64     14.35 o 
   0   5  13       58.93       46.88      1.90 o 
   1   5  13      663.81      670.74      9.07 o 
   2   5  13      134.69      131.42      2.52 o 
   3   5  13        1.17        1.87      0.44 o 
   4   5  13       82.20       73.56      2.40 o 
   5   5  13      415.09      377.19      6.53 o 
   6   5  13      305.10      318.27      6.32 o 
   7   5  13       25.06       16.38      2.15 o 
   8   5  13      168.22      147.92      4.91 o 
   9   5  13        9.11        5.75      4.82 o 
  10   5  13        0.83        2.24      4.39 o 
  -7   6  13        8.34        8.09      3.55 o 
  -6   6  13        1.05        0.95      2.19 o 
  -5   6  13        6.72        8.13      3.09 o 
  -4   6  13        2.40        0.28      2.00 o 
  -3   6  13       47.74       48.22      2.49 o 
  -2   6  13        2.18        5.34      1.27 o 
  -1   6  13        0.07       -1.72      2.99 o 
   0   6  13      216.40      219.86      3.92 o 
   1   6  13       45.58       40.84      2.02 o 
   2   6  13      532.50      554.97      8.03 o 
   3   6  13      497.38      485.17      6.31 o 
   4   6  13       86.84       85.62      2.75 o 
   5   6  13       87.14       91.17      3.60 o 
   6   6  13      134.89      140.31      4.58 o 
   7   6  13      857.79      875.65     16.37 o 
   8   6  13       29.78       23.50      2.48 o 
   9   6  13       33.18       39.02      2.89 o 
  10   6  13       15.49        8.38      3.24 o 
  -6   7  13       36.39       32.09      4.82 o 
  -5   7  13       14.55       14.98      2.57 o 
  -4   7  13        8.66        5.19      1.89 o 
  -3   7  13        0.79       -2.02      2.02 o 
  -2   7  13        0.04        1.17      1.52 o 
  -1   7  13      334.57      340.43      6.81 o 
   0   7  13       31.05       24.43      1.82 o 
   1   7  13       22.39       14.22      1.70 o 
   2   7  13       71.53       67.82      2.19 o 
   3   7  13      763.41      756.95      9.83 o 
   4   7  13        5.18        6.98      2.44 o 
   5   7  13       46.76       48.03      2.88 o 
   6   7  13        0.06       -0.46      1.98 o 
   7   7  13       14.94       18.34      4.12 o 
   8   7  13       24.20       23.81      3.07 o 
   9   7  13        0.10       -2.19      2.19 o 
  -6   8  13       13.93       19.11      3.19 o 
  -5   8  13       40.86       41.69      4.60 o 
  -4   8  13        4.16        4.49      1.99 o 
  -3   8  13        2.32        1.29      2.46 o 
  -2   8  13      371.86      383.47      8.05 o 
  -1   8  13        1.97       -0.28      2.01 o 
   0   8  13       10.88       11.47      1.71 o 
   1   8  13       61.39       66.95      3.40 o 
   2   8  13      132.11      122.06      3.51 o 
   3   8  13       51.39       47.02      2.12 o 
   4   8  13      521.23      539.25     11.30 o 
   5   8  13       44.37       41.39      3.09 o 
   6   8  13      158.20      146.28      9.03 o 
   7   8  13       59.23       66.18      4.39 o 
   8   8  13       61.76       63.64      4.41 o 
   9   8  13        1.63        3.26      3.01 o 
  -5   9  13       59.43       78.07      4.51 o 
  -4   9  13        0.45       -0.93      2.33 o 
  -3   9  13       51.63       49.23      3.17 o 
  -2   9  13        2.96        2.77      2.29 o 
  -1   9  13       28.98       34.76      3.20 o 
   0   9  13        1.20        1.60      1.60 o 
   1   9  13      188.30      178.09      4.15 o 
   2   9  13        4.84        2.05      1.56 o 
   3   9  13      249.32      236.82      5.33 o 
   4   9  13        1.60        3.55      3.88 o 
   5   9  13       35.41       33.51      2.80 o 
   6   9  13       40.50       39.64      3.67 o 
   7   9  13       40.60       33.93      4.09 o 
   8   9  13       35.20       32.93      4.34 o 
  -4  10  13       23.56       22.74      3.08 o 
  -3  10  13       75.94       81.16      5.43 o 
  -2  10  13       43.80       48.02      8.61 o 
  -1  10  13       75.22       71.68      3.55 o 
   0  10  13        9.21       10.38      3.19 o 
   1  10  13        2.00        1.89      1.75 o 
   2  10  13        5.25        7.55      3.02 o 
   3  10  13       15.91       14.19      2.41 o 
   4  10  13      215.71      228.09      6.44 o 
   5  10  13      421.91      485.35     13.87 o 
   6  10  13       37.11       39.18      5.51 o 
   7  10  13        8.50        5.84      5.29 o 
  -3  11  13       15.73       15.66      7.52 o 
  -2  11  13       12.69       15.89      3.11 o 
  -1  11  13       53.74       60.23      4.34 o 
   0  11  13        0.00        3.52      3.36 o 
   1  11  13        9.76        4.59      2.92 o 
   2  11  13      109.20      105.70      6.59 o 
   3  11  13       91.09       92.25      4.43 o 
   4  11  13       88.94       92.35      4.95 o 
   5  11  13       55.15       52.64      7.40 o 
   6  11  13       60.78       57.31      5.22 o 
  -1  12  13       31.54       30.61      4.68 o 
   0  12  13        0.66        3.36      6.57 o 
   1  12  13       41.93       36.26      3.66 o 
   2  12  13      329.47      347.50     17.12 o 
   3  12  13       40.69       38.30      4.70 o 
   4  12  13       10.05        7.17      3.53 o 
   0  -9  14        2.46        1.33      3.87 o 
   1  -9  14       24.78       26.15      5.07 o 
   2  -9  14       62.84       63.17      5.46 o 
   3  -9  14        3.06        0.95     10.97 o 
   4  -9  14       51.23       48.71      6.36 o 
  -2  -8  14       52.31       67.81      4.72 o 
  -1  -8  14       63.87       76.92      4.80 o 
   0  -8  14       17.29       16.60      3.09 o 
   1  -8  14       24.45       20.35      3.32 o 
   2  -8  14       29.10       26.90      3.96 o 
   3  -8  14        1.48        2.91      4.74 o 
   4  -8  14      149.13      147.43     10.32 o 
   5  -8  14        0.01       -1.92      3.94 o 
   6  -8  14        0.22       -3.15      4.47 o 
  -3  -7  14        6.81        9.70      3.08 o 
  -2  -7  14       24.51       26.48      3.44 o 
  -1  -7  14        0.30       -3.05      3.05 o 
   0  -7  14        0.01       -3.20      3.37 o 
   1  -7  14        0.13        2.98      2.31 o 
   2  -7  14       52.23       46.79      3.46 o 
   3  -7  14      331.94      338.47     13.87 o 
   4  -7  14        4.70        2.55      2.94 o 
   5  -7  14        5.09        9.15      5.21 o 
   6  -7  14        4.58        3.45      3.69 o 
   7  -7  14       10.90       10.63      3.96 o 
   8  -7  14        0.20        8.50      9.56 o 
  -4  -6  14       43.08       42.47      3.83 o 
  -3  -6  14        5.05        5.66      3.75 o 
  -2  -6  14       71.33       63.00      3.53 o 
  -1  -6  14        0.42       -1.20      1.87 o 
   0  -6  14      228.93      243.54      5.31 o 
   1  -6  14        1.80        2.60      1.79 o 
   2  -6  14        8.23       13.11      2.10 o 
   3  -6  14      212.61      230.08     15.51 o 
   4  -6  14       33.26       33.13      3.49 o 
   5  -6  14        0.68        3.75      2.28 o 
   6  -6  14       36.55       38.01      3.66 o 
   7  -6  14        0.87        7.40      7.19 o 
   8  -6  14       12.50       17.39      3.77 o 
  -5  -5  14        0.03        3.31      2.83 o 
  -4  -5  14       36.23       33.15      4.51 o 
  -3  -5  14      111.76      119.70      3.96 o 
  -2  -5  14       26.29       25.41      2.31 o 
  -1  -5  14        3.04        2.16      1.55 o 
   0  -5  14       71.32       68.08      2.55 o 
   1  -5  14      110.46      101.22      3.19 o 
   2  -5  14      359.06      333.41      6.10 o 
   3  -5  14       49.20       35.33      2.33 o 
   4  -5  14      115.86      120.25      8.18 o 
   5  -5  14      135.21      144.01      7.36 o 
   6  -5  14        5.27        5.95      3.07 o 
   7  -5  14       57.81       59.93      4.50 o 
   8  -5  14        4.51        3.98      2.92 o 
   9  -5  14        6.76       -1.44      5.73 o 
  -5  -4  14       12.98       11.77      2.12 o 
  -4  -4  14      545.06      619.95     20.68 o 
  -3  -4  14       11.13       10.36      5.62 o 
  -2  -4  14       15.56       12.79      2.70 o 
  -1  -4  14      130.97      119.27      3.00 o 
   0  -4  14        0.25        2.09      1.23 o 
   1  -4  14        0.00        0.86      1.73 o 
   2  -4  14       33.58       21.59      1.52 o 
   3  -4  14      199.65      165.97      4.23 o 
   4  -4  14      273.38      281.55      5.10 o 
   5  -4  14      111.96      120.00      7.20 o 
   6  -4  14       38.36       38.51      3.45 o 
   7  -4  14       44.61       40.90      3.32 o 
   8  -4  14        0.32       -0.45      2.58 o 
   9  -4  14        9.54        7.67      4.96 o 
  10  -4  14        1.63       10.08      7.31 o 
  -6  -3  14       14.46       12.93      2.99 o 
  -5  -3  14      213.92      233.79      5.42 o 
  -4  -3  14      108.53      111.30      3.88 o 
  -3  -3  14        4.85       -0.11      2.78 o 
  -2  -3  14        0.42        0.48      1.62 o 
  -1  -3  14       68.28       66.38      2.29 o 
   0  -3  14       71.33       64.58      2.12 o 
   1  -3  14        3.38       -0.01      2.23 o 
   2  -3  14       86.45       70.07      2.19 o 
   3  -3  14     2213.60     2232.33     24.12 o 
   4  -3  14      556.59      568.09      7.06 o 
   5  -3  14      283.98      282.23      5.46 o 
   6  -3  14       20.54       18.11      2.38 o 
   7  -3  14       14.30       15.24      2.56 o 
   8  -3  14        0.87        5.31      4.09 o 
   9  -3  14       25.06       26.28      4.18 o 
  10  -3  14       56.43       48.71      4.23 o 
  -6  -2  14        2.68        3.28      2.78 o 
  -5  -2  14        4.42        5.21      1.98 o 
  -4  -2  14       33.83       32.81      2.49 o 
  -3  -2  14      526.03      563.96      9.54 o 
  -2  -2  14       30.37       33.79      2.67 o 
  -1  -2  14      176.02      169.70      8.91 o 
   0  -2  14        4.37        2.06      1.28 o 
   1  -2  14       19.70       13.88      2.84 o 
   2  -2  14       29.55       26.74      1.68 o 
   3  -2  14        0.70        1.65      1.11 o 
   4  -2  14      712.94      756.24      9.04 o 
   5  -2  14      589.42      600.29      8.43 o 
   6  -2  14       90.16       97.43      3.20 o 
   7  -2  14      164.69      150.03      5.77 o 
   8  -2  14       46.84       50.04      6.58 o 
   9  -2  14       94.97      104.84      5.33 o 
  10  -2  14       36.90       30.65      3.67 o 
  -7  -1  14       46.92       44.19      3.78 o 
  -6  -1  14        3.28        1.28      2.57 o 
  -5  -1  14      108.45      106.87      5.61 o 
  -4  -1  14      384.15      406.55      8.58 o 
  -3  -1  14      215.83      218.09      4.66 o 
  -2  -1  14      133.95      125.26      4.25 o 
  -1  -1  14       70.13       55.04      2.03 o 
   0  -1  14       93.19       80.23      2.37 o 
   1  -1  14       70.28       66.92      2.06 o 
   2  -1  14      589.76      585.29      7.97 o 
   3  -1  14       60.10       54.75      1.71 o 
   4  -1  14        9.18        7.61      1.14 o 
   5  -1  14      360.97      374.60      5.33 o 
   6  -1  14        0.07        0.13      1.34 o 
   7  -1  14        1.06        0.76      5.20 o 
   8  -1  14        5.06        3.72      1.86 o 
   9  -1  14        2.11       -2.16      3.16 o 
  10  -1  14        4.19        4.80      2.85 o 
  11  -1  14       20.67       15.15      7.57 o 
  -7   0  14        1.43        1.59      5.33 o 
  -6   0  14        0.45       -1.62      4.52 o 
  -5   0  14        0.11       -1.82      2.29 o 
  -4   0  14      509.76      542.45      8.54 o 
  -3   0  14        6.49        6.23      1.77 o 
  -2   0  14      631.93      581.98     10.53 o 
  -1   0  14        0.43        0.23      1.51 o 
   0   0  14      164.86      127.26      2.74 o 
   1   0  14        0.02        0.84      1.49 o 
   2   0  14       27.16       29.41      1.38 o 
   3   0  14       30.06       30.86      2.00 o 
   4   0  14     3026.49     3253.05     36.37 o 
   5   0  14       29.53       27.24      2.10 o 
   6   0  14      185.32      225.45      3.59 o 
   7   0  14       13.22       12.13      1.38 o 
   8   0  14       74.03       58.55      3.79 o 
   9   0  14        2.14        0.17      2.72 o 
  10   0  14       45.31       46.49      5.38 o 
  11   0  14        0.06       -5.41      5.41 o 
  -7   1  14       39.14       39.25      4.27 o 
  -6   1  14      141.98      140.94      5.90 o 
  -5   1  14      267.33      287.43      6.26 o 
  -4   1  14      516.26      540.25      8.96 o 
  -3   1  14      378.76      374.47      6.77 o 
  -2   1  14       37.19       40.15      2.42 o 
  -1   1  14      210.95      189.70      3.58 o 
   0   1  14       15.04       11.48      1.89 o 
   1   1  14      218.23      214.25      3.51 o 
   2   1  14      102.47       89.21      2.59 o 
   3   1  14      116.04      117.80      2.13 o 
   4   1  14     1195.12     1242.96     18.97 o 
   5   1  14      441.47      446.21      5.68 o 
   6   1  14       50.88       40.44      1.76 o 
   7   1  14      171.87      170.43      5.03 o 
   8   1  14       12.72       11.40      1.89 o 
   9   1  14        2.10       -0.45      2.32 o 
  10   1  14       22.60       25.77      4.34 o 
  11   1  14       23.47       21.73      5.84 o 
  -7   2  14       17.95       17.00      4.42 o 
  -6   2  14        3.92        3.49      2.44 o 
  -5   2  14       35.65       32.00      2.93 o 
  -4   2  14       96.66      101.39      3.12 o 
  -3   2  14      760.22      816.74     22.74 o 
  -2   2  14       39.04       34.12      1.78 o 
  -1   2  14        0.02       -0.32      2.33 o 
   0   2  14      166.99      170.70      5.79 o 
   1   2  14        1.03        1.54      1.53 o 
   2   2  14       31.59       27.21      1.08 o 
   3   2  14      242.90      249.93      3.41 o 
   4   2  14     1881.32     1844.50     36.95 o 
   5   2  14     2658.11     2745.80     31.41 o 
   6   2  14      120.21      125.70      4.71 o 
   7   2  14      103.43       90.66      2.84 o 
   8   2  14       18.44       14.76      2.24 o 
   9   2  14      182.42      156.11      6.21 o 
  10   2  14        5.49        7.15      3.33 o 
  11   2  14       65.03       62.94      7.24 o 
  -7   3  14       12.61       11.57      3.25 o 
  -6   3  14        0.41        4.54      2.82 o 
  -5   3  14       57.77       54.24      2.74 o 
  -4   3  14        4.06        2.21      2.25 o 
  -3   3  14       56.68       61.98      2.08 o 
  -2   3  14        2.03        1.07      1.14 o 
  -1   3  14      220.51      232.97      4.18 o 
   0   3  14      395.56      385.73      5.29 o 
   1   3  14       97.45       96.92      1.96 o 
   2   3  14       47.02       49.09      1.54 o 
   3   3  14      149.78      130.69      5.62 o 
   4   3  14      865.64      888.63     12.65 o 
   5   3  14        6.13        7.63      1.27 o 
   6   3  14      140.73      143.97      3.22 o 
   7   3  14       68.42       71.75      3.01 o 
   8   3  14       36.90       39.68      2.44 o 
   9   3  14        0.13        0.77      3.02 o 
  10   3  14       37.17       38.52      5.67 o 
  11   3  14       13.22       12.23      4.65 o 
  -7   4  14       10.83        8.42      4.68 o 
  -6   4  14      136.99      135.66      5.20 o 
  -5   4  14        1.67        3.45      2.59 o 
  -4   4  14       29.08       27.26      2.27 o 
  -3   4  14      351.27      367.67     11.44 o 
  -2   4  14       30.96       34.50      1.76 o 
  -1   4  14        1.04        0.41      1.15 o 
   0   4  14       35.41       44.15      1.87 o 
   1   4  14      216.04      218.53      4.14 o 
   2   4  14      610.29      593.42      8.28 o 
   3   4  14      250.21      238.40      4.07 o 
   4   4  14       24.28       23.17      1.78 o 
   5   4  14      299.87      294.04      5.20 o 
   6   4  14       38.43       41.93      2.03 o 
   7   4  14       25.93       24.62      2.01 o 
   8   4  14       13.07       13.88      2.45 o 
   9   4  14       13.07       10.10      3.07 o 
  10   4  14       67.09       77.44      5.10 o 
  -6   5  14       28.00       22.15      4.09 o 
  -5   5  14        2.86        2.33      6.29 o 
  -4   5  14        3.67        2.47      2.05 o 
  -3   5  14       30.95       29.45      3.29 o 
  -2   5  14      372.95      342.95      5.92 o 
  -1   5  14      460.96      468.48      6.74 o 
   0   5  14      362.47      380.69      6.53 o 
   1   5  14       16.20       15.11      1.39 o 
   2   5  14       90.03       88.47      2.29 o 
   3   5  14      103.85       90.29      2.07 o 
   4   5  14      211.13      206.16      5.01 o 
   5   5  14       29.01       23.46      2.52 o 
   6   5  14      424.68      407.69      7.76 o 
   7   5  14        0.31        0.19      1.74 o 
   8   5  14       22.38       26.09      2.46 o 
   9   5  14       11.22        7.39      2.10 o 
  10   5  14       15.24       11.13      4.54 o 
  -6   6  14        0.79       -3.17      3.17 o 
  -5   6  14      111.99      120.67      4.40 o 
  -4   6  14       34.26       34.51      2.83 o 
  -3   6  14        1.29       -1.98      4.18 o 
  -2   6  14        0.29        2.54      1.65 o 
  -1   6  14      167.09      167.14      5.36 o 
   0   6  14        0.06        0.59      1.29 o 
   1   6  14      402.75      400.87      6.35 o 
   2   6  14       33.56       33.25      1.66 o 
   3   6  14      101.11       91.21      5.42 o 
   4   6  14      386.22      372.59      6.34 o 
   5   6  14        0.00       -0.52      1.37 o 
   6   6  14       20.17       26.70      4.07 o 
   7   6  14       57.16       55.85      3.27 o 
   8   6  14       42.50       38.71      2.96 o 
   9   6  14       14.44       14.71      3.21 o 
  10   6  14       40.26       40.64      4.99 o 
  -6   7  14       44.53       44.18      6.81 o 
  -5   7  14        0.35       -2.16      3.04 o 
  -4   7  14        0.49       -0.86      3.03 o 
  -3   7  14        4.50        5.55      1.80 o 
  -2   7  14      290.30      285.71      8.69 o 
  -1   7  14       14.64       10.69      2.00 o 
   0   7  14       83.37       87.95      2.98 o 
   1   7  14       83.78       79.91      2.79 o 
   2   7  14        6.62        1.63      1.85 o 
   3   7  14        6.97        8.21      1.48 o 
   4   7  14        0.37        1.93      1.89 o 
   5   7  14      105.50       97.02      3.60 o 
   6   7  14      468.19      460.89     12.29 o 
   7   7  14       21.33       16.64      2.70 o 
   8   7  14      120.14      117.04      4.85 o 
   9   7  14       13.50       19.67      2.57 o 
  -5   8  14      125.09      152.60      6.25 o 
  -4   8  14      140.87      166.96      5.14 o 
  -3   8  14        3.99        4.85      2.23 o 
  -2   8  14       66.64       64.98      3.10 o 
  -1   8  14        0.01        1.32      2.76 o 
   0   8  14      116.36      124.01      3.64 o 
   1   8  14        2.14        2.95      1.48 o 
   2   8  14       78.19       75.90      2.78 o 
   3   8  14       97.31      101.07      4.02 o 
   4   8  14       59.98       58.32      3.18 o 
   5   8  14      110.68      120.89      4.73 o 
   6   8  14       12.40       11.90      3.52 o 
   7   8  14       13.95       13.91      3.14 o 
   8   8  14       29.92       33.12      3.93 o 
   9   8  14        0.00       -2.44      2.44 o 
  -4   9  14       70.08       73.04      4.37 o 
  -3   9  14       25.63       26.41      2.85 o 
  -2   9  14        0.05        1.73      3.19 o 
  -1   9  14       37.26       28.98      2.93 o 
   0   9  14       23.67       23.51      4.29 o 
   1   9  14       33.10       29.06      2.29 o 
   2   9  14      138.64      139.81      5.76 o 
   3   9  14        3.01        2.21      2.33 o 
   4   9  14       11.87        6.52      2.96 o 
   5   9  14       58.95       61.78      3.80 o 
   6   9  14       16.79       17.44      6.16 o 
   7   9  14       82.28       82.53      7.29 o 
   8   9  14        0.76        3.67      3.57 o 
  -3  10  14        7.13        5.13      8.82 o 
  -2  10  14       40.91       49.47      3.60 o 
  -1  10  14        6.97        3.96      2.95 o 
   0  10  14       13.82       14.71      2.41 o 
   1  10  14       13.51        8.85      2.11 o 
   2  10  14        5.99        7.16      3.92 o 
   3  10  14       10.13        6.94      2.52 o 
   4  10  14       57.53       57.31      3.64 o 
   5  10  14      138.31      138.24      6.41 o 
   6  10  14        8.20       10.49      3.08 o 
   7  10  14       35.29       37.08      4.41 o 
  -2  11  14        0.41       -0.48      5.25 o 
  -1  11  14        8.22        3.91      2.88 o 
   0  11  14       60.57       69.06      4.67 o 
   1  11  14       22.61       22.32      3.10 o 
   2  11  14        5.44        3.59      2.82 o 
   3  11  14        0.11        0.89      2.82 o 
   4  11  14       10.39        6.32      3.91 o 
   5  11  14       20.46       15.49      3.90 o 
   1  12  14      109.13      111.13      5.27 o 
   2  12  14        1.73        0.93      3.30 o 
  -1  -8  15        5.93        6.53      3.37 o 
   0  -8  15        8.84       15.48      4.43 o 
   1  -8  15      184.93      185.35      7.13 o 
   2  -8  15      165.18      163.24     16.73 o 
   3  -8  15        8.50       12.67      5.68 o 
   4  -8  15       24.54       20.79      4.62 o 
   5  -8  15       33.64       21.40      6.73 o 
  -2  -7  15        1.32        4.51      4.15 o 
  -1  -7  15      127.40      132.14      5.24 o 
   0  -7  15        0.14       -0.58      3.12 o 
   1  -7  15       35.67       34.43      3.19 o 
   2  -7  15        2.69       -3.36      3.60 o 
   3  -7  15        0.01       -1.22      4.27 o 
   4  -7  15      314.46      306.26     14.12 o 
   5  -7  15       18.63       21.63      4.83 o 
   6  -7  15        2.13        1.76      4.39 o 
   7  -7  15      124.36      125.85      9.07 o 
  -3  -6  15       79.20       79.44      4.07 o 
  -2  -6  15       26.67       28.86      2.94 o 
  -1  -6  15      102.68      109.29      4.58 o 
   0  -6  15        0.01       -1.56      2.03 o 
   1  -6  15       19.77       24.40      5.26 o 
   2  -6  15       83.98       80.95      4.13 o 
   3  -6  15      398.33      410.28     17.65 o 
   4  -6  15       49.94       40.62      5.29 o 
   5  -6  15        1.27        5.33      2.98 o 
   6  -6  15        6.02        5.19      6.67 o 
   7  -6  15        1.25        0.23      3.15 o 
   8  -6  15        4.20       -2.48      4.95 o 
  -4  -5  15       14.43       12.48      5.66 o 
  -3  -5  15       45.69       40.09      5.78 o 
  -2  -5  15        0.42        1.17      2.77 o 
  -1  -5  15        2.02        4.64      1.79 o 
   0  -5  15        3.05        1.20      2.04 o 
   1  -5  15       78.53       77.02      3.11 o 
   2  -5  15      335.98      334.84      6.45 o 
   3  -5  15        0.78        1.40      1.76 o 
   4  -5  15        2.23        1.99      2.48 o 
   5  -5  15       88.45       78.82      3.96 o 
   6  -5  15        3.32        1.55      2.63 o 
   7  -5  15       10.25        8.13      3.24 o 
   8  -5  15       44.21       51.67      4.81 o 
   9  -5  15        5.38        0.36      8.20 o 
  -5  -4  15       55.80       49.39      3.56 o 
  -4  -4  15       81.37       74.16      4.32 o 
  -3  -4  15        0.71        1.18      2.51 o 
  -2  -4  15        3.94       -0.41      2.09 o 
  -1  -4  15       14.14       16.28      1.92 o 
   0  -4  15       56.99       61.71      2.46 o 
   1  -4  15       34.70       30.90      1.87 o 
   2  -4  15        0.57        4.83      2.10 o 
   3  -4  15      490.57      474.28      9.66 o 
   4  -4  15      473.23      442.96     10.33 o 
   5  -4  15      148.88      138.08      4.58 o 
   6  -4  15       25.95       25.36      3.09 o 
   7  -4  15       27.82       32.05      3.14 o 
   8  -4  15        9.77       11.04      3.10 o 
   9  -4  15        5.40        3.79      6.34 o 
  -5  -3  15       17.43       20.43      2.62 o 
  -4  -3  15       89.95       93.32      3.67 o 
  -3  -3  15       12.32       11.52      2.00 o 
  -2  -3  15        0.40        0.94      1.96 o 
  -1  -3  15        1.06       -0.02      1.79 o 
   0  -3  15       26.39       25.77      2.21 o 
   1  -3  15        0.05        1.53      1.82 o 
   2  -3  15        2.83        2.91      1.22 o 
   3  -3  15      161.94      168.47      3.60 o 
   4  -3  15      457.94      499.82      9.51 o 
   5  -3  15        0.13       -0.68      1.85 o 
   6  -3  15        2.39        0.21      2.26 o 
   7  -3  15       62.60       60.12      3.55 o 
   8  -3  15       11.94       14.56      4.05 o 
   9  -3  15        3.39        2.51      3.40 o 
  10  -3  15        1.14        2.50      3.71 o 
  -6  -2  15      129.66      145.88      9.15 o 
  -5  -2  15        0.66        0.30      2.44 o 
  -4  -2  15       77.23       75.48      3.60 o 
  -3  -2  15        8.65        8.57      2.37 o 
  -2  -2  15        0.75       -1.82      1.83 o 
  -1  -2  15       14.01        9.04      3.97 o 
   0  -2  15       20.03       14.54      1.87 o 
   1  -2  15      327.04      258.55      9.15 o 
   2  -2  15        1.06        1.52      1.29 o 
   3  -2  15       26.20       38.30      1.81 o 
   4  -2  15       10.61       11.76      1.17 o 
   5  -2  15        0.01       -0.44      2.12 o 
   6  -2  15       13.24       11.16      1.56 o 
   7  -2  15       10.77       11.98      2.60 o 
   8  -2  15       35.08       33.06      3.21 o 
   9  -2  15       62.08       62.69      4.16 o 
  10  -2  15       13.13        8.21      5.11 o 
  -6  -1  15        0.02        1.44      5.43 o 
  -5  -1  15       24.61       19.94      4.82 o 
  -4  -1  15      140.72      139.99      4.24 o 
  -3  -1  15       54.80       57.92      2.81 o 
  -2  -1  15       20.33       18.25      3.20 o 
  -1  -1  15        6.94        6.81      1.61 o 
   0  -1  15      100.06      107.42      3.09 o 
   1  -1  15       36.62       26.36      1.69 o 
   2  -1  15      686.06      664.26      9.87 o 
   3  -1  15       12.15        8.77      1.13 o 
   4  -1  15      267.21      253.10      4.28 o 
   5  -1  15       62.37       61.63      2.10 o 
   6  -1  15       33.85       29.03      1.83 o 
   7  -1  15      187.83      183.68      4.72 o 
   8  -1  15       44.25       49.27      3.96 o 
   9  -1  15       60.32       58.93      4.07 o 
  10  -1  15        0.18        4.92      6.22 o 
  -6   0  15      317.14      356.94     21.67 o 
  -5   0  15        1.77        1.04      2.03 o 
  -4   0  15       26.32       18.00      2.27 o 
  -3   0  15        9.82        9.85      2.61 o 
  -2   0  15        0.16        0.33      2.01 o 
  -1   0  15        0.06       -2.36      2.36 o 
   0   0  15      131.77      102.08      2.98 o 
   1   0  15        0.68        0.03      1.39 o 
   2   0  15     1445.04     1493.35     17.52 o 
   3   0  15       19.92       18.08      1.20 o 
   4   0  15       49.60       46.14      3.12 o 
   5   0  15        9.98        9.47      1.21 o 
   6   0  15      216.45      216.90      4.26 o 
   7   0  15        7.47        7.26      1.70 o 
   8   0  15        0.68        1.46      2.20 o 
   9   0  15        0.13        4.68      2.51 o 
  10   0  15       15.32       20.40      5.34 o 
  -6   1  15        6.63        3.18      3.21 o 
  -5   1  15        0.08       -0.41      3.54 o 
  -4   1  15       12.88        9.05      2.13 o 
  -3   1  15      223.67      237.75      6.81 o 
  -2   1  15       91.33       80.21      3.39 o 
  -1   1  15       84.66       79.49      3.15 o 
   0   1  15       64.53       66.48      2.76 o 
   1   1  15        2.01       -0.48      1.03 o 
   2   1  15        2.39        1.18      1.14 o 
   3   1  15      156.23      157.91      2.82 o 
   4   1  15       67.06       57.50      1.66 o 
   5   1  15      224.97      232.22      3.57 o 
   6   1  15       27.71       20.68      1.77 o 
   7   1  15      123.24      131.90      3.94 o 
   8   1  15        9.91       11.04      1.88 o 
   9   1  15       36.41       35.11      3.14 o 
  10   1  15       13.93       10.39      4.04 o 
  -6   2  15        6.89        9.16      2.80 o 
  -5   2  15        0.61       -0.13      2.27 o 
  -4   2  15        0.30       -0.11      1.95 o 
  -3   2  15      550.50      584.82     10.63 o 
  -2   2  15        1.13       -0.36      1.09 o 
  -1   2  15      155.25      152.98      3.75 o 
   0   2  15       20.23       10.61      1.33 o 
   1   2  15        0.01        1.95      1.31 o 
   2   2  15        4.18        5.48      0.96 o 
   3   2  15       18.75       19.68      0.98 o 
   4   2  15      223.74      232.20      3.94 o 
   5   2  15      386.49      401.86      6.58 o 
   6   2  15       18.39       19.07      3.57 o 
   7   2  15      213.28      186.06      5.97 o 
   8   2  15       13.65       15.69      3.24 o 
   9   2  15       68.89       79.79      5.02 o 
  10   2  15        0.16       -0.84      6.10 o 
  -6   3  15       13.72        7.73      2.81 o 
  -5   3  15      196.70      195.52      5.88 o 
  -4   3  15       90.72       88.40      5.82 o 
  -3   3  15       11.72        9.08      2.39 o 
  -2   3  15       42.61       34.07      3.56 o 
  -1   3  15      126.26      120.23      2.90 o 
   0   3  15       11.60       10.47      1.29 o 
   1   3  15      246.50      224.33      3.70 o 
   2   3  15       21.50       26.78      2.84 o 
   3   3  15     2600.27     2601.12     29.80 o 
   4   3  15      324.26      293.60      5.14 o 
   5   3  15      327.49      333.64      5.62 o 
   6   3  15       42.09       36.78      2.03 o 
   7   3  15        0.01       -0.30      1.70 o 
   8   3  15        0.37       -1.91      1.91 o 
   9   3  15      156.52      155.02      8.80 o 
  10   3  15        2.84        1.68      3.45 o 
  -6   4  15       44.11       51.76      4.51 o 
  -5   4  15       14.79        8.77      7.24 o 
  -4   4  15       64.69       61.61      2.93 o 
  -3   4  15        1.30        0.63      2.12 o 
  -2   4  15       33.00       36.37      2.41 o 
  -1   4  15       67.82       60.50      2.31 o 
   0   4  15       78.03       74.18      4.42 o 
   1   4  15        5.27        5.05      1.31 o 
   2   4  15     1303.25     1225.80     15.74 o 
   3   4  15      711.73      725.90     11.01 o 
   4   4  15      261.30      268.83      4.84 o 
   5   4  15      159.41      152.17      3.31 o 
   6   4  15       65.29       58.80      2.29 o 
   7   4  15       79.16       71.92      3.37 o 
   8   4  15       17.43       21.43      2.36 o 
   9   4  15        0.76        0.16      2.84 o 
  10   4  15       90.48      114.10     10.57 o 
  -6   5  15      289.36      321.47      9.68 o 
  -5   5  15       71.58       67.90      5.34 o 
  -4   5  15      385.56      405.43     21.67 o 
  -3   5  15        8.81        8.73      1.98 o 
  -2   5  15       22.11       26.46      2.71 o 
  -1   5  15       41.50       42.80      3.08 o 
   0   5  15       96.85       91.02      3.25 o 
   1   5  15       90.91       68.21      5.06 o 
   2   5  15        0.00        3.00      1.30 o 
   3   5  15      132.66      131.14      2.67 o 
   4   5  15     1078.04     1077.03     14.33 o 
   5   5  15       11.62       10.62      1.66 o 
   6   5  15       24.24       28.51      4.05 o 
   7   5  15        0.80        2.01      2.09 o 
   8   5  15       18.24       17.99      2.36 o 
   9   5  15       52.13       47.40      3.29 o 
  10   5  15        0.17       -1.37      3.24 o 
  -5   6  15        0.64       -0.64      3.16 o 
  -4   6  15       83.32       86.02      3.87 o 
  -3   6  15        6.55        3.76      1.78 o 
  -2   6  15       52.56       58.14      2.76 o 
  -1   6  15       63.20       51.65      3.03 o 
   0   6  15       17.85       16.21      3.31 o 
   1   6  15      175.50      161.36      3.85 o 
   2   6  15      439.21      436.17     13.14 o 
   3   6  15      217.67      210.87      5.98 o 
   4   6  15       92.87       78.27      2.76 o 
   5   6  15      207.37      199.49      4.63 o 
   6   6  15        2.18        2.36      2.64 o 
   7   6  15        0.35       -1.62      1.98 o 
   8   6  15        5.84        7.75      2.72 o 
   9   6  15        0.03       -0.84      2.05 o 
  -5   7  15      184.52      208.69      7.26 o 
  -4   7  15      374.62      427.94     10.01 o 
  -3   7  15       49.11       50.35      2.88 o 
  -2   7  15       31.40       28.11      2.38 o 
  -1   7  15       89.22       96.80      3.37 o 
   0   7  15       10.40       11.36      2.10 o 
   1   7  15      112.16      105.64      4.79 o 
   2   7  15        4.44        6.02      1.49 o 
   3   7  15        5.49        5.33      1.54 o 
   4   7  15      253.11      252.57      6.03 o 
   5   7  15      320.47      328.66      6.82 o 
   6   7  15        2.58        1.03      2.20 o 
   7   7  15      215.27      219.85     11.52 o 
   8   7  15        3.59        1.37      2.61 o 
   9   7  15      170.70      161.03      5.57 o 
  -4   8  15        2.54        2.24      4.91 o 
  -3   8  15       75.83       79.81      3.56 o 
  -2   8  15        3.08        3.56      2.06 o 
  -1   8  15       30.21       34.01      3.03 o 
   0   8  15       63.34       61.61      2.72 o 
   1   8  15        0.34        0.63      1.60 o 
   2   8  15       16.72       22.59      2.39 o 
   3   8  15       10.18       16.36      2.14 o 
   4   8  15        7.77       10.98      2.67 o 
   5   8  15      378.64      384.94      8.19 o 
   6   8  15      120.34      123.74      5.64 o 
   7   8  15       24.83       26.07      3.68 o 
   8   8  15      132.92      149.25     19.71 o 
  -4   9  15        0.37       -2.87      3.09 o 
  -3   9  15      189.26      237.62      6.59 o 
  -2   9  15        5.39        2.36      2.24 o 
  -1   9  15       16.84       17.40      2.51 o 
   0   9  15       40.34       33.46      2.94 o 
   1   9  15        4.08        2.70      3.30 o 
   2   9  15      115.59      109.83     10.23 o 
   3   9  15      197.25      186.36      5.05 o 
   4   9  15      152.04      143.02      4.85 o 
   5   9  15        2.30        1.52      2.24 o 
   6   9  15        4.25        3.61      3.32 o 
   7   9  15       10.44        8.00      4.13 o 
  -3  10  15      161.51      154.05      6.25 o 
  -2  10  15       26.58       31.10      6.99 o 
  -1  10  15        9.30        9.70      3.39 o 
   0  10  15        8.43        7.92      2.73 o 
   1  10  15       39.19       38.98      3.70 o 
   2  10  15        7.35        8.21      2.72 o 
   3  10  15       53.92       50.22      3.73 o 
   4  10  15        9.44       12.16      3.03 o 
   5  10  15        9.23        6.22      3.28 o 
   6  10  15        0.88        3.13      3.44 o 
  -1  11  15        4.85        5.40      3.90 o 
   0  11  15        9.49       11.15      3.51 o 
   1  11  15        0.74        0.15      2.81 o 
   2  11  15        3.11        4.19      3.09 o 
   3  11  15       24.08       30.39      4.01 o 
   4  11  15       72.03       66.59      4.30 o 
   5  11  15        7.40        2.65      3.87 o 
   2  -8  16       29.32       30.56      5.31 o 
   3  -8  16       31.02       38.72     11.38 o 
  -1  -7  16       49.16       50.44      4.29 o 
   0  -7  16       11.95        5.65      5.02 o 
   1  -7  16      124.58      135.38      6.10 o 
   2  -7  16       13.71       11.99      3.26 o 
   3  -7  16        0.02        1.34      4.10 o 
   4  -7  16        4.86        6.73      4.50 o 
   5  -7  16        3.07       -0.98      4.07 o 
   6  -7  16       20.93       27.94      5.78 o 
  -2  -6  16       29.86       28.39      3.23 o 
  -1  -6  16       79.98       95.09      7.69 o 
   0  -6  16       18.92       23.55      3.32 o 
   1  -6  16       52.26       53.97      5.16 o 
   2  -6  16       44.48       44.14      3.62 o 
   3  -6  16       99.24      105.40      5.55 o 
   4  -6  16      309.95      336.00      8.52 o 
   5  -6  16      113.45      114.63      6.09 o 
   6  -6  16        1.50        2.02      3.35 o 
   7  -6  16        6.94        5.03      4.24 o 
  -3  -5  16        6.75        8.68      2.82 o 
  -2  -5  16      126.50      137.89      4.87 o 
  -1  -5  16       12.23        8.31      2.86 o 
   0  -5  16       17.25       15.43      2.62 o 
   1  -5  16        2.92        2.07      1.99 o 
   2  -5  16       73.08       63.07      3.12 o 
   3  -5  16      110.23      114.28      7.81 o 
   4  -5  16       32.41       30.86      3.24 o 
   5  -5  16        7.54        3.97      3.14 o 
   6  -5  16        0.27        1.13      2.68 o 
   7  -5  16        3.34        4.54      3.10 o 
   8  -5  16       22.47       17.77      3.86 o 
  -4  -4  16       15.44       18.51      4.69 o 
  -3  -4  16       66.56       63.28      3.53 o 
  -2  -4  16        3.70        5.28      5.25 o 
  -1  -4  16       42.20       38.70      2.41 o 
   0  -4  16        0.69       -0.46      2.97 o 
   1  -4  16      110.27      120.41      3.81 o 
   2  -4  16       43.53       40.32      2.72 o 
   3  -4  16       10.97       12.40      2.66 o 
   4  -4  16       30.41       29.53      2.98 o 
   5  -4  16        1.14       -2.08      4.09 o 
   6  -4  16       24.09       29.00      5.08 o 
   7  -4  16       39.43       40.06      4.17 o 
   8  -4  16       26.41       25.20      3.31 o 
   9  -4  16        0.01        3.09      3.81 o 
  -5  -3  16        8.03        3.97      5.71 o 
  -4  -3  16       17.65       14.86      2.62 o 
  -3  -3  16        4.70        4.09      2.30 o 
  -2  -3  16        9.61        8.82      6.29 o 
  -1  -3  16        0.86        3.02      2.12 o 
   0  -3  16       35.24       34.46      4.29 o 
   1  -3  16       99.12       83.35      5.10 o 
   2  -3  16      775.14      766.13     11.99 o 
   3  -3  16       15.14       16.52      3.20 o 
   4  -3  16        4.32        3.41      2.04 o 
   5  -3  16        3.99        3.27      2.42 o 
   6  -3  16        8.59       11.02      2.95 o 
   7  -3  16        3.82       -0.33      2.40 o 
   8  -3  16        5.77        5.26      2.61 o 
   9  -3  16        0.19        5.62      3.68 o 
  -5  -2  16       86.91       81.68      4.39 o 
  -4  -2  16        1.23       -0.41      2.26 o 
  -3  -2  16        0.79        0.03      3.34 o 
  -2  -2  16       31.06       31.12      6.24 o 
  -1  -2  16        2.56        5.72      2.14 o 
   0  -2  16      229.26      215.20      6.13 o 
   1  -2  16      198.97      209.60      7.94 o 
   2  -2  16      555.91      517.60     11.42 o 
   3  -2  16       13.16       20.92      2.60 o 
   4  -2  16        9.15        7.62      1.37 o 
   5  -2  16       93.45       88.86      3.65 o 
   6  -2  16      186.92      186.86      6.35 o 
   7  -2  16        5.71        6.67      2.54 o 
   8  -2  16        7.25        5.66      2.66 o 
   9  -2  16       14.66       28.61      4.69 o 
  10  -2  16       26.74       31.55      4.18 o 
  -5  -1  16       54.70       49.48      8.09 o 
  -4  -1  16       53.06       57.57      3.45 o 
  -3  -1  16       35.67       31.07      2.89 o 
  -2  -1  16       63.95       58.37      3.35 o 
  -1  -1  16       61.77       53.58      2.93 o 
   0  -1  16       51.59       47.54      2.47 o 
   1  -1  16      171.98      157.33      3.87 o 
   2  -1  16      285.59      232.75      4.84 o 
   3  -1  16       39.69       34.87      1.96 o 
   4  -1  16      141.26      146.01      4.14 o 
   5  -1  16       83.03       82.98      3.12 o 
   6  -1  16       18.99       18.61      2.03 o 
   7  -1  16       22.13       16.77      3.11 o 
   8  -1  16        4.71        3.83      2.95 o 
   9  -1  16       28.31       30.09      4.14 o 
  10  -1  16       45.94       49.20      4.45 o 
  -5   0  16        1.69        1.52      2.58 o 
  -4   0  16       57.02       55.47      5.41 o 
  -3   0  16        1.06       -0.54      1.73 o 
  -2   0  16      360.55      359.64      7.48 o 
  -1   0  16        0.11        0.50      1.90 o 
   0   0  16        4.37        3.99      1.66 o 
   1   0  16       26.41       24.59      1.90 o 
   2   0  16       17.96       19.27      1.85 o 
   3   0  16        0.57        0.15      0.94 o 
   4   0  16      932.86      991.22     13.52 o 
   5   0  16       12.15       13.86      1.77 o 
   6   0  16      194.13      200.81      4.22 o 
   7   0  16       19.49       22.71      2.21 o 
   8   0  16        0.37        2.63      1.80 o 
   9   0  16       17.67       24.79      6.71 o 
  10   0  16       14.31       19.21      4.57 o 
  -6   1  16       15.54       16.70      3.47 o 
  -5   1  16      180.04      185.07      5.58 o 
  -4   1  16       85.99       79.23      3.46 o 
  -3   1  16        8.57        9.35      2.27 o 
  -2   1  16      144.39      133.16      5.43 o 
  -1   1  16       69.13       62.58      3.95 o 
   0   1  16       18.57       17.64      1.59 o 
   1   1  16        0.78       -1.36      1.36 o 
   2   1  16      562.06      511.35      9.29 o 
   3   1  16       37.45       31.19      2.04 o 
   4   1  16        8.28       11.31      1.66 o 
   5   1  16       47.02       44.07      1.82 o 
   6   1  16       21.94       26.51      2.05 o 
   7   1  16        0.04        0.74      1.51 o 
   8   1  16        2.34        3.23      2.23 o 
   9   1  16        2.93        7.28      3.65 o 
  10   1  16       18.05       11.10      3.89 o 
  -6   2  16      162.41      178.57      7.11 o 
  -5   2  16        2.24        4.05      2.61 o 
  -4   2  16       22.19       21.93      2.56 o 
  -3   2  16       15.31       11.85      3.38 o 
  -2   2  16       24.13       28.43      2.55 o 
  -1   2  16        1.94        4.15      2.19 o 
   0   2  16       67.89       54.43      2.09 o 
   1   2  16      237.18      182.08      3.78 o 
   2   2  16       58.68       37.17      1.53 o 
   3   2  16      258.03      282.81      6.31 o 
   4   2  16        1.37        1.46      0.98 o 
   5   2  16       15.83       18.52      1.42 o 
   6   2  16        0.19        1.74      1.25 o 
   7   2  16       36.67       43.36      2.79 o 
   8   2  16        9.52        6.66      3.16 o 
   9   2  16       23.52       25.56      3.89 o 
  10   2  16        6.98        4.21      3.69 o 
  -6   3  16        6.67        9.95      3.29 o 
  -5   3  16       64.39       68.64      4.13 o 
  -4   3  16       86.95       88.79      3.61 o 
  -3   3  16       46.65       43.57      2.87 o 
  -2   3  16       35.92       25.64      3.44 o 
  -1   3  16       26.61       24.05      1.96 o 
   0   3  16       13.74       17.41      1.89 o 
   1   3  16       92.14       94.99      5.97 o 
   2   3  16        0.39        1.60      1.37 o 
   3   3  16      146.50      130.05      3.05 o 
   4   3  16      496.84      537.02      8.24 o 
   5   3  16      235.34      219.97      4.74 o 
   6   3  16       28.87       25.51      3.14 o 
   7   3  16       26.36       28.14      2.37 o 
   8   3  16       26.45       22.25      2.50 o 
   9   3  16        5.09        1.04      3.20 o 
  10   3  16       89.76       90.93      5.78 o 
  -5   4  16       14.79       16.89      7.12 o 
  -4   4  16      701.60      826.78     16.69 o 
  -3   4  16        3.83        2.87      2.33 o 
  -2   4  16       35.81       34.96      2.28 o 
  -1   4  16      138.08      131.54      3.99 o 
   0   4  16        0.04       -0.68      1.41 o 
   1   4  16       13.38        7.14      1.74 o 
   2   4  16        3.84        3.69      1.27 o 
   3   4  16       16.72       13.00      1.07 o 
   4   4  16      393.82      402.06      6.63 o 
   5   4  16      287.84      312.14      5.96 o 
   6   4  16       25.61       24.37      1.94 o 
   7   4  16        3.68        1.48      3.31 o 
   8   4  16        5.75        6.13      1.95 o 
   9   4  16       25.05       22.08      3.96 o 
  10   4  16        0.04       -3.74      3.74 o 
  -5   5  16       17.07       23.05      3.50 o 
  -4   5  16      268.71      296.79      7.08 o 
  -3   5  16       25.41       27.48      2.92 o 
  -2   5  16       25.17       30.70      2.19 o 
  -1   5  16       15.26       11.21      3.04 o 
   0   5  16       96.61       92.92      3.04 o 
   1   5  16      247.58      248.05      5.01 o 
   2   5  16      148.72      121.54      6.04 o 
   3   5  16      198.82      182.13      4.80 o 
   4   5  16      405.18      415.00      7.96 o 
   5   5  16        2.14       -2.05      2.05 o 
   6   5  16        6.76        9.67      2.16 o 
   7   5  16       56.73       60.99      5.94 o 
   8   5  16       44.89       39.92      3.21 o 
   9   5  16        5.22        8.40      3.60 o 
  -5   6  16       69.46       62.77      4.46 o 
  -4   6  16       54.82       49.85      3.37 o 
  -3   6  16        0.98       -0.35      2.37 o 
  -2   6  16        1.52       -0.44      1.86 o 
  -1   6  16        0.12       -1.68      1.68 o 
   0   6  16       12.62        9.54      2.00 o 
   1   6  16       67.42       68.24      2.71 o 
   2   6  16       56.11       60.00      2.98 o 
   3   6  16      254.94      241.38      5.75 o 
   4   6  16      107.32      110.48      4.46 o 
   5   6  16       74.82       68.07      3.08 o 
   6   6  16       23.97       26.18      2.76 o 
   7   6  16       54.93       53.83      4.94 o 
   8   6  16       68.50       67.53      4.03 o 
   9   6  16       34.61       40.36      3.73 o 
  -4   7  16       89.39       94.76      8.98 o 
  -3   7  16       25.58       28.57      3.01 o 
  -2   7  16        4.43        0.61      2.13 o 
  -1   7  16       22.87       18.79      2.24 o 
   0   7  16      255.15      260.02      6.34 o 
   1   7  16       34.90       34.69      2.54 o 
   2   7  16        0.11       -1.11      1.64 o 
   3   7  16      621.91      630.71      9.87 o 
   4   7  16      150.75      135.64      4.33 o 
   5   7  16       47.21       48.37      2.96 o 
   6   7  16       58.35       57.46      3.95 o 
   7   7  16        3.38        4.56      2.50 o 
   8   7  16       15.54       14.67      3.09 o 
  -4   8  16       26.81       43.15      5.80 o 
  -3   8  16       40.15       43.39      3.60 o 
  -2   8  16        6.34        6.00      2.18 o 
  -1   8  16      146.83      144.00      4.61 o 
   0   8  16       57.04       56.63      3.40 o 
   1   8  16        0.30       -0.50      3.86 o 
   2   8  16       13.33       11.70      2.46 o 
   3   8  16       24.51       14.98      2.49 o 
   4   8  16       25.27       26.08      2.78 o 
   5   8  16        7.74        5.36      3.71 o 
   6   8  16       95.99       94.71      4.14 o 
   7   8  16       17.77       19.52      3.03 o 
   8   8  16        3.36        6.39      9.31 o 
  -3   9  16      247.35      274.54      7.83 o 
  -2   9  16        5.19        4.22      3.88 o 
  -1   9  16       59.59       51.07      4.45 o 
   0   9  16       34.36       30.64      3.71 o 
   1   9  16       28.77       25.34      2.87 o 
   2   9  16        0.53       -0.24      2.75 o 
   3   9  16        0.01        0.40      2.01 o 
   4   9  16        0.08        4.21      3.89 o 
   5   9  16        7.10        3.17      2.85 o 
   6   9  16        4.05       -1.32      4.43 o 
   7   9  16       18.23       11.08      3.54 o 
  -2  10  16        0.04       -2.70      2.70 o 
  -1  10  16        2.97       -3.25      3.25 o 
   0  10  16        3.37        1.35      3.08 o 
   1  10  16        3.90        8.66      7.46 o 
   2  10  16        3.76        3.63      2.47 o 
   3  10  16        0.03       -0.46      2.61 o 
   4  10  16      134.31      146.20      5.60 o 
   5  10  16       64.29       66.05      5.73 o 
   6  10  16       19.23       16.59      4.33 o 
   1  11  16        5.24        5.55      3.57 o 
   2  11  16        2.16        0.69      3.17 o 
   3  11  16       58.23       67.49      5.53 o 
   1  -7  17       14.90        5.24      3.95 o 
   2  -7  17      119.34      119.02      6.60 o 
   3  -7  17        0.00       -2.48      3.37 o 
   4  -7  17       16.92       15.27      3.71 o 
  -1  -6  17       46.99       57.76      4.40 o 
   0  -6  17      228.07      243.89     10.54 o 
   1  -6  17       54.56       55.18      8.43 o 
   2  -6  17      299.04      325.70      9.05 o 
   3  -6  17       19.15       22.89      3.93 o 
   4  -6  17       28.27       27.32      4.13 o 
   5  -6  17       48.96       48.80      4.40 o 
   6  -6  17       45.33       55.30      4.68 o 
  -2  -5  17        9.15        8.75      3.13 o 
  -1  -5  17       74.87       92.67      4.38 o 
   0  -5  17       20.31       18.89      3.05 o 
   1  -5  17       36.32       35.51      3.11 o 
   2  -5  17       24.09       32.97      3.22 o 
   3  -5  17        2.26        1.20      2.94 o 
   4  -5  17       25.51       15.90      3.11 o 
   5  -5  17       38.47       37.28      6.89 o 
   6  -5  17       50.08       61.16      4.81 o 
   7  -5  17       21.89       23.33      3.56 o 
  -3  -4  17       16.49       12.68      2.90 o 
  -2  -4  17       51.94       50.77      3.86 o 
  -1  -4  17        6.27        0.46      1.94 o 
   0  -4  17      302.86      317.29     11.92 o 
   1  -4  17      364.51      381.56      7.86 o 
   2  -4  17        6.90        9.22      2.08 o 
   3  -4  17       36.72       31.85      2.97 o 
   4  -4  17       12.28        8.18      4.25 o 
   5  -4  17        0.66        0.37      2.78 o 
   6  -4  17        4.03       -0.61      2.54 o 
   7  -4  17       89.88      101.34      5.47 o 
   8  -4  17       67.19       91.37      5.48 o 
  -4  -3  17       19.79       23.83     11.29 o 
  -3  -3  17        2.65        1.22      2.57 o 
  -2  -3  17       67.96       62.61      3.53 o 
  -1  -3  17       34.71       45.59      2.74 o 
   0  -3  17       70.90       64.00      2.93 o 
   1  -3  17       20.69       20.16      3.61 o 
   2  -3  17       23.11       17.77      2.51 o 
   3  -3  17      135.94      134.28      4.78 o 
   4  -3  17        9.02        9.73      2.48 o 
   5  -3  17       33.40       31.30      3.01 o 
   6  -3  17       11.86        9.47      2.82 o 
   7  -3  17        2.45        0.34      2.75 o 
   8  -3  17       67.14       60.24      4.23 o 
   9  -3  17        0.06       -3.05      4.22 o 
  -4  -2  17        1.94       -1.87      2.27 o 
  -3  -2  17        2.80        6.56      2.54 o 
  -2  -2  17       38.81       32.03      2.87 o 
  -1  -2  17      138.15      124.49      5.01 o 
   0  -2  17       54.66       52.22      3.13 o 
   1  -2  17       12.91       11.29      2.41 o 
   2  -2  17      124.76      126.62      4.26 o 
   3  -2  17        0.45        1.36      1.15 o 
   4  -2  17      104.65      109.34      5.86 o 
   5  -2  17       47.31       43.98      2.90 o 
   6  -2  17       91.52       86.63      4.35 o 
   7  -2  17        2.68        7.62      3.24 o 
   8  -2  17      134.67      133.11      9.73 o 
   9  -2  17       58.97       64.29      6.10 o 
  -5  -1  17       22.60       18.56      6.20 o 
  -4  -1  17        0.44       -0.13      4.12 o 
  -3  -1  17        0.33       -0.84      2.18 o 
  -2  -1  17      134.24      117.04      4.17 o 
  -1  -1  17       24.45       30.92      5.25 o 
   0  -1  17      127.61      113.83      4.39 o 
   1  -1  17      479.18      414.30      9.99 o 
   2  -1  17       13.36        9.36      1.60 o 
   3  -1  17       28.26       15.07      1.77 o 
   4  -1  17       78.61       77.38      3.31 o 
   5  -1  17       97.78      102.54      3.46 o 
   6  -1  17       31.15       31.52      3.11 o 
   7  -1  17       24.95       25.84      3.00 o 
   8  -1  17        7.91       -0.07      2.51 o 
   9  -1  17       44.88       47.44      5.80 o 
  -5   0  17        5.62        6.63      4.56 o 
  -4   0  17       88.33       98.28      8.28 o 
  -3   0  17        2.83        1.47      2.20 o 
  -2   0  17       83.99       99.46      4.36 o 
  -1   0  17        9.49        5.58      2.21 o 
   0   0  17      363.94      291.74      9.27 o 
   1   0  17        0.22       -0.65      1.60 o 
   2   0  17        5.33        8.32      1.86 o 
   3   0  17        3.35        6.22      1.45 o 
   4   0  17      116.49      109.38      3.47 o 
   5   0  17        4.00        2.83      1.73 o 
   6   0  17      104.51      118.98      4.45 o 
   7   0  17        1.62        2.31      1.98 o 
   8   0  17        0.00       -2.07      2.92 o 
   9   0  17        0.04       -2.29      5.58 o 
  10   0  17       72.82       83.19      7.08 o 
  -5   1  17        1.26        3.65      2.64 o 
  -4   1  17        6.75        6.25      2.39 o 
  -3   1  17       12.21        7.32      2.38 o 
  -2   1  17       19.83       19.23      3.80 o 
  -1   1  17       69.72       69.90      3.75 o 
   0   1  17       67.65       58.60      4.40 o 
   1   1  17      972.55      885.05     20.33 o 
   2   1  17       13.77       25.72      2.08 o 
   3   1  17      122.70      108.73      2.82 o 
   4   1  17        1.83        1.46      1.25 o 
   5   1  17      136.99      136.44      3.60 o 
   6   1  17        0.59       -0.19      1.66 o 
   7   1  17        4.62        3.16      2.12 o 
   8   1  17        3.36        1.80      1.91 o 
   9   1  17       87.70       99.78      5.85 o 
  10   1  17        1.33       -2.92      3.98 o 
  -5   2  17      120.66      121.22      5.27 o 
  -4   2  17       29.85       27.37      4.46 o 
  -3   2  17        0.25        1.20      2.61 o 
  -2   2  17       37.50       37.96      2.79 o 
  -1   2  17        1.56        2.49      1.76 o 
   0   2  17      210.81      201.23      4.96 o 
   1   2  17      108.82      117.05      3.91 o 
   2   2  17      363.87      337.43      7.82 o 
   3   2  17       41.95       63.46      2.52 o 
   4   2  17        7.83        5.67      1.83 o 
   5   2  17       97.74       84.11      3.24 o 
   6   2  17      364.21      349.86      8.19 o 
   7   2  17       18.08       18.16      2.34 o 
   8   2  17        0.71        3.27      2.09 o 
   9   2  17       19.31       23.75      3.70 o 
  10   2  17       74.62       90.89      6.75 o 
  -5   3  17        0.30       -0.12      4.63 o 
  -4   3  17      154.26      167.56      5.15 o 
  -3   3  17       31.94       35.57      2.90 o 
  -2   3  17        8.24        7.60      2.71 o 
  -1   3  17       11.99       10.71      1.72 o 
   0   3  17        0.62        1.91      1.57 o 
   1   3  17       58.93       46.60      2.44 o 
   2   3  17      539.56      514.41      9.02 o 
   3   3  17      349.34      344.39      7.51 o 
   4   3  17       14.07       17.15      2.27 o 
   5   3  17       10.02       18.36      2.46 o 
   6   3  17        1.75       -1.42      2.36 o 
   7   3  17       43.98       40.00      3.11 o 
   8   3  17        0.19       -0.28      2.12 o 
   9   3  17        0.24       -2.87      4.16 o 
  10   3  17        1.87        8.01      4.39 o 
  -5   4  17       11.80        4.16      3.22 o 
  -4   4  17       97.18       95.24      4.55 o 
  -3   4  17        0.17       -1.64      2.44 o 
  -2   4  17        3.34        3.69      2.35 o 
  -1   4  17        6.20        6.29      1.92 o 
   0   4  17      155.13      152.04      6.55 o 
   1   4  17       46.69       41.50      2.32 o 
   2   4  17       44.24       36.76      2.21 o 
   3   4  17      307.31      298.83      6.40 o 
   4   4  17      513.02      493.36      9.11 o 
   5   4  17      139.69      142.31      4.33 o 
   6   4  17       24.47       22.24      2.86 o 
   7   4  17       13.67       14.70      2.13 o 
   8   4  17        0.01        2.75      2.97 o 
   9   4  17        0.94        1.90      3.49 o 
  -4   5  17        0.35        1.21      2.92 o 
  -3   5  17       71.35       72.51      4.92 o 
  -2   5  17        0.01       -2.32      2.32 o 
  -1   5  17        3.66        1.89      1.99 o 
   0   5  17        0.54        1.62      2.09 o 
   1   5  17        0.67        0.80      1.53 o 
   2   5  17      452.36      462.28     14.35 o 
   3   5  17       36.11       26.98      2.69 o 
   4   5  17       94.54      109.27      4.04 o 
   5   5  17      176.09      172.39      4.84 o 
   6   5  17        3.02        3.90      2.04 o 
   7   5  17        1.39        1.42      2.26 o 
   8   5  17       29.66       32.80      3.67 o 
   9   5  17        0.41        4.66      4.56 o 
  -4   6  17        4.07        1.70      3.06 o 
  -3   6  17        0.47        3.77      2.22 o 
  -2   6  17       37.74       33.53      5.04 o 
  -1   6  17        1.90        4.18      2.15 o 
   0   6  17       82.74       85.73      3.22 o 
   1   6  17        0.93       -1.33      2.07 o 
   2   6  17        0.64        0.94      6.45 o 
   3   6  17      374.31      398.63      8.14 o 
   4   6  17      113.99      119.10      3.87 o 
   5   6  17       12.80       14.37      2.15 o 
   6   6  17        2.83        4.30      2.24 o 
   7   6  17        1.17        3.22      2.56 o 
   8   6  17        4.43        8.15      3.42 o 
   9   6  17        3.36        5.08      4.54 o 
  -4   7  17       59.97       53.40      4.45 o 
  -3   7  17       22.21       20.06      4.29 o 
  -2   7  17       23.16       19.59      2.96 o 
  -1   7  17        9.27        3.65      2.73 o 
   0   7  17        9.53       11.18      3.78 o 
   1   7  17        0.46       -2.73      2.73 o 
   2   7  17      185.26      179.36      4.85 o 
   3   7  17      272.73      275.38      6.38 o 
   4   7  17       41.61       37.83      2.92 o 
   5   7  17       29.70       23.87      2.56 o 
   6   7  17       73.96       71.69      4.07 o 
   7   7  17        7.66        7.51      2.63 o 
   8   7  17       21.12       20.16      3.40 o 
  -3   8  17       15.79       17.63      5.08 o 
  -2   8  17       18.52       22.99      4.88 o 
  -1   8  17      207.27      216.73      7.08 o 
   0   8  17       37.17       37.24      3.80 o 
   1   8  17       28.34       32.67      3.68 o 
   2   8  17       56.53       58.62      3.07 o 
   3   8  17        7.48        9.08      2.38 o 
   4   8  17      120.76      119.09      6.72 o 
   5   8  17        1.82        2.36      2.88 o 
   6   8  17       35.54       34.46      3.37 o 
   7   8  17       12.27       15.19      3.47 o 
  -2   9  17       40.64       35.42      4.05 o 
  -1   9  17        0.04        0.80      2.70 o 
   0   9  17        1.95        0.60      4.28 o 
   1   9  17        2.42       -2.07      4.53 o 
   2   9  17        2.33        2.43      2.29 o 
   3   9  17      181.47      175.49     10.21 o 
   4   9  17       30.90       25.14      2.98 o 
   5   9  17        1.25        5.17      3.07 o 
   6   9  17       25.58       23.81      3.63 o 
   0  10  17       10.88        6.92      3.34 o 
   1  10  17        1.49        2.21      3.40 o 
   2  10  17        2.34        1.94      2.84 o 
   3  10  17       72.74       74.99      4.42 o 
   4  10  17       27.46       29.54      4.15 o 
   5  10  17        0.02        3.52      3.30 o 
   1  -6  18       45.27       55.62      6.06 o 
   2  -6  18        0.93       -2.79      3.32 o 
   3  -6  18       44.57       48.46      5.02 o 
   4  -6  18       30.13       35.47      5.15 o 
   5  -6  18       10.94       16.38      5.87 o 
  -1  -5  18       81.13       79.45      4.51 o 
   0  -5  18        4.22       11.87      3.42 o 
   1  -5  18        0.37        3.78      3.85 o 
   2  -5  18        5.14        1.49      2.91 o 
   3  -5  18       91.81      102.20      5.36 o 
   4  -5  18        1.68        0.14      4.02 o 
   5  -5  18        2.17        0.85      2.99 o 
   6  -5  18      116.99      129.02      6.10 o 
  -2  -4  18       26.92       40.87      3.75 o 
  -1  -4  18        2.87        4.80      2.78 o 
   0  -4  18       53.89       48.36      5.90 o 
   1  -4  18      199.29      190.86      5.30 o 
   2  -4  18       17.41       19.61      2.97 o 
   3  -4  18       38.63       38.55      3.28 o 
   4  -4  18       63.44       67.40      4.21 o 
   5  -4  18        0.56       -1.18      3.63 o 
   6  -4  18        5.59        6.89      5.17 o 
   7  -4  18        6.50       10.02      8.10 o 
  -3  -3  18       18.84       21.13      2.95 o 
  -2  -3  18       68.67       71.90      3.64 o 
  -1  -3  18        0.13        0.39      2.13 o 
   0  -3  18       18.05       20.75      3.04 o 
   1  -3  18       83.89       89.66      4.34 o 
   2  -3  18        9.97       11.79      2.65 o 
   3  -3  18        5.32        9.46      2.83 o 
   4  -3  18        8.56        5.63      2.31 o 
   5  -3  18        8.02       11.50      2.74 o 
   6  -3  18      117.50      130.19      5.65 o 
   7  -3  18        1.82        4.31      4.23 o 
   8  -3  18      155.39      168.33      8.19 o 
  -3  -2  18       51.78       58.89      3.35 o 
  -2  -2  18        6.00        4.26      3.01 o 
  -1  -2  18        8.53        5.83      2.61 o 
   0  -2  18       99.32       94.86      5.06 o 
   1  -2  18       50.46       35.81      4.55 o 
   2  -2  18      125.32      129.21     12.13 o 
   3  -2  18        8.59       11.63      2.02 o 
   4  -2  18        0.91        2.80      2.24 o 
   5  -2  18        7.57       14.78      2.69 o 
   6  -2  18       21.82       21.43      5.30 o 
   7  -2  18      100.73      115.07      6.63 o 
   8  -2  18      128.51      142.21      7.43 o 
  -4  -1  18      105.44      128.49      4.92 o 
  -3  -1  18        2.58        1.85      2.73 o 
  -2  -1  18        1.68       -2.15      2.15 o 
  -1  -1  18        1.17        2.07      6.89 o 
   0  -1  18        4.94        5.19      3.99 o 
   1  -1  18      106.27      119.12      4.84 o 
   2  -1  18      120.86      128.64      7.78 o 
   3  -1  18        0.86        3.37      1.47 o 
   4  -1  18        2.87        5.01      1.95 o 
   5  -1  18        0.06       -0.50      4.23 o 
   6  -1  18        7.38        8.98      3.35 o 
   7  -1  18       57.69       55.33      5.14 o 
   8  -1  18        3.68        0.71      5.80 o 
   9  -1  18       86.57      105.71      7.45 o 
  -4   0  18        2.96        0.20      2.85 o 
  -3   0  18        1.59       -1.66      2.52 o 
  -2   0  18      148.17      179.53      7.23 o 
  -1   0  18        4.43        8.09      2.43 o 
   0   0  18      239.74      218.82      6.43 o 
   1   0  18        5.76        6.54      2.18 o 
   2   0  18       37.24       23.45      2.78 o 
   3   0  18        2.45        1.24      1.39 o 
   4   0  18      143.79      143.86      4.48 o 
   5   0  18        6.68        8.67      2.65 o 
   6   0  18       60.94       56.32     11.51 o 
   7   0  18        2.96        3.22      2.69 o 
   8   0  18       63.77       72.74      6.21 o 
   9   0  18        0.14        4.80      4.92 o 
  -4   1  18       11.98       14.45      3.06 o 
  -3   1  18        1.45        1.23      3.57 o 
  -2   1  18       57.76       46.62      3.62 o 
  -1   1  18        6.96        8.45      3.89 o 
   0   1  18       16.25       18.23      3.51 o 
   1   1  18      523.01      492.81     10.27 o 
   2   1  18       50.69       52.82      2.73 o 
   3   1  18       26.96       21.24      3.01 o 
   4   1  18       45.04       38.62      2.73 o 
   5   1  18        5.86        6.91      2.12 o 
   6   1  18        1.95        3.97      2.46 o 
   7   1  18      164.65      167.16      5.84 o 
   8   1  18       18.97       15.11      4.04 o 
   9   1  18      131.66      153.45     11.14 o 
  -4   2  18        7.67        4.48      2.93 o 
  -3   2  18       10.40        9.30      2.77 o 
  -2   2  18       99.55       97.89      3.87 o 
  -1   2  18      198.66      188.45      9.28 o 
   0   2  18       27.96       22.87      2.23 o 
   1   2  18       19.04       19.23      2.76 o 
   2   2  18      214.63      203.54      4.97 o 
   3   2  18        0.66       -1.73      1.73 o 
   4   2  18       86.53       98.37      7.93 o 
   5   2  18       53.07       56.03      2.96 o 
   6   2  18       36.60       28.79      4.67 o 
   7   2  18        0.08        0.05      2.14 o 
   8   2  18       60.55       53.27      3.26 o 
   9   2  18       37.31       49.43      5.95 o 
  -4   3  18       14.67        7.57      3.10 o 
  -3   3  18        1.44        3.23      3.53 o 
  -2   3  18        0.89        0.16      2.11 o 
  -1   3  18       16.59       28.17      2.80 o 
   0   3  18        1.72        0.09      2.10 o 
   1   3  18        4.99        4.68      1.93 o 
   2   3  18      250.58      236.94      9.77 o 
   3   3  18       60.89       50.69      3.10 o 
   4   3  18        4.67        5.79      2.13 o 
   5   3  18      101.22       86.58      3.55 o 
   6   3  18        1.12       -0.62      2.30 o 
   7   3  18        1.82       -0.49      2.06 o 
   8   3  18      121.39      119.98      7.89 o 
   9   3  18       21.71       34.09      4.61 o 
  -4   4  18       13.73       17.73      3.52 o 
  -3   4  18       17.69       14.02      3.58 o 
  -2   4  18        2.61        3.73      2.44 o 
  -1   4  18        0.70        3.81      2.16 o 
   0   4  18        1.90        1.28      1.68 o 
   1   4  18      244.84      265.11      6.40 o 
   2   4  18       70.26       69.80      3.93 o 
   3   4  18        8.97        6.25      2.44 o 
   4   4  18        2.12        1.61      2.97 o 
   5   4  18        1.46        0.43      2.96 o 
   6   4  18       15.61       19.51      2.91 o 
   7   4  18       41.37       43.16      3.41 o 
   8   4  18       86.37       91.48      5.05 o 
   9   4  18       12.14       15.01      5.16 o 
  -4   5  18        9.83        4.28      3.41 o 
  -3   5  18        0.06       -2.98      5.64 o 
  -2   5  18       28.98       29.21      3.90 o 
  -1   5  18        2.42        2.14      2.16 o 
   0   5  18        0.91        4.71      2.00 o 
   1   5  18       51.67       52.65      3.05 o 
   2   5  18       22.32       22.21      2.41 o 
   3   5  18      101.94       96.20      3.63 o 
   4   5  18       64.65       62.32      3.26 o 
   5   5  18        5.95        1.24      1.86 o 
   6   5  18       21.71       20.88      2.69 o 
   7   5  18       54.74       53.45      7.31 o 
   8   5  18        0.23       -0.35      2.74 o 
  -3   6  18      109.84      117.81      5.53 o 
  -2   6  18        7.76        9.65      2.88 o 
  -1   6  18      192.26      200.54      5.44 o 
   0   6  18        0.05        1.78      2.18 o 
   1   6  18       50.47       51.73      3.15 o 
   2   6  18        5.50        6.14      2.18 o 
   3   6  18      301.53      288.06      7.19 o 
   4   6  18        7.17        4.93      2.63 o 
   5   6  18        0.02       -0.83      2.04 o 
   6   6  18        4.18        2.13      2.08 o 
   7   6  18        0.23       -2.46      4.88 o 
   8   6  18        3.47        2.53      2.78 o 
  -3   7  18        0.63       -2.86      2.86 o 
  -2   7  18        6.72        2.01      2.93 o 
  -1   7  18       43.75       40.43      4.02 o 
   0   7  18        9.59       10.65      2.93 o 
   1   7  18       84.03       94.60      5.20 o 
   2   7  18       47.62       45.83      3.01 o 
   3   7  18      142.55      153.09      5.73 o 
   4   7  18      109.11      100.57      4.63 o 
   5   7  18       10.74       10.07      2.60 o 
   6   7  18       30.32       32.11      3.79 o 
   7   7  18       63.57       70.63      7.24 o 
  -2   8  18       24.21       31.50      4.33 o 
  -1   8  18       17.16       18.46      3.59 o 
   0   8  18       14.14       11.29      3.21 o 
   1   8  18       14.12       11.75      2.83 o 
   2   8  18       34.63       28.90      2.84 o 
   3   8  18       51.22       46.66      4.90 o 
   4   8  18      114.47      112.36      5.08 o 
   5   8  18        2.17        1.64      3.67 o 
   6   8  18        0.07        5.12      3.03 o 
  -1   9  18        7.40       10.92      4.11 o 
   0   9  18        1.95        8.73      3.99 o 
   1   9  18        1.52        5.40      6.44 o 
   2   9  18       61.69       65.76      3.85 o 
   3   9  18       28.56       27.30      3.03 o 
   4   9  18       68.14       62.99      4.38 o 
   5   9  18        2.09        4.07      3.76 o 
   1  -5  19      128.17      140.68      7.69 o 
   2  -5  19       69.21       65.52      5.10 o 
   3  -5  19        2.18        1.82      2.75 o 
   4  -5  19        9.55       13.22      4.09 o 
   5  -5  19       29.75       30.51      4.18 o 
  -1  -4  19       14.60       21.45      3.31 o 
   0  -4  19       61.85       67.04      6.13 o 
   1  -4  19       29.68       22.75      3.64 o 
   2  -4  19      138.78      129.84      4.81 o 
   3  -4  19        2.34        5.63      5.07 o 
   4  -4  19        4.57        6.78      3.55 o 
   5  -4  19        4.22       10.64      4.49 o 
   6  -4  19        1.46        1.87      3.62 o 
  -2  -3  19       84.51       96.69      4.83 o 
  -1  -3  19      116.40      137.77      5.47 o 
   0  -3  19       77.18       69.84      4.46 o 
   1  -3  19        4.33        7.03      2.29 o 
   2  -3  19        0.00        1.61      2.79 o 
   3  -3  19       24.19       30.16      7.17 o 
   4  -3  19        2.80        7.46      2.61 o 
   5  -3  19       46.19       41.14      3.90 o 
   6  -3  19      151.68      189.15     10.86 o 
   7  -3  19       20.55       15.13      4.90 o 
  -2  -2  19       87.24       78.91      3.83 o 
  -1  -2  19        7.95       10.86      3.05 o 
   0  -2  19      134.73      147.37     12.77 o 
   1  -2  19        4.30        4.32      3.59 o 
   2  -2  19        0.76       -1.42      2.31 o 
   3  -2  19       69.77       86.94      3.77 o 
   4  -2  19        7.33        9.87      5.67 o 
   5  -2  19       20.51       26.91      3.23 o 
   6  -2  19      190.52      216.77     10.03 o 
   7  -2  19       40.14       38.29      4.75 o 
   8  -2  19        1.67       -0.05      3.88 o 
  -3  -1  19        8.82       10.06      3.04 o 
  -2  -1  19       29.67       29.94      9.48 o 
  -1  -1  19       57.16       55.30      3.53 o 
   0  -1  19        5.39        6.75      4.11 o 
   1  -1  19        3.65        5.79      2.37 o 
   2  -1  19       82.51       67.25      3.83 o 
   3  -1  19       22.47       22.09      3.45 o 
   4  -1  19       42.19       40.67      5.47 o 
   5  -1  19        9.46       10.44      5.46 o 
   6  -1  19        0.61       -0.95      4.34 o 
   7  -1  19       15.66       14.43      3.61 o 
   8  -1  19        0.28        1.74      4.36 o 
  -3   0  19        0.19       -2.65      2.65 o 
  -2   0  19       10.11       15.50      3.10 o 
  -1   0  19        0.04       -0.83      2.34 o 
   0   0  19       46.87       56.34      3.90 o 
   1   0  19        8.62       11.67      2.63 o 
   2   0  19       52.20       47.08      3.14 o 
   3   0  19        1.25       -1.26      3.19 o 
   4   0  19        4.31        5.69      4.14 o 
   5   0  19        1.63        2.02      5.89 o 
   6   0  19        5.37        2.23      3.30 o 
   7   0  19       18.35       22.60      4.58 o 
   8   0  19        9.05        4.70      4.34 o 
  -3   1  19       21.29       23.06      2.98 o 
  -2   1  19        0.06        2.99      2.80 o 
  -1   1  19       16.18       14.75      2.95 o 
   0   1  19        1.77        2.00      2.15 o 
   1   1  19       38.49       48.14      3.17 o 
   2   1  19       52.44       44.92      6.37 o 
   3   1  19        0.72       -1.65      2.23 o 
   4   1  19        1.79        0.77      2.02 o 
   5   1  19        9.60       11.26      3.48 o 
   6   1  19        6.95        4.16      3.32 o 
   7   1  19       70.74       83.62      5.40 o 
   8   1  19       43.69       37.58      3.97 o 
  -3   2  19       19.16       29.31      8.81 o 
  -2   2  19        0.04       -1.02      2.95 o 
  -1   2  19        9.78       10.15      2.81 o 
   0   2  19       71.38       70.43      3.90 o 
   1   2  19        0.41        3.44      4.38 o 
   2   2  19      123.04      129.38      4.66 o 
   3   2  19       38.40       44.76      4.47 o 
   4   2  19       13.15       10.58      2.38 o 
   5   2  19       13.29       14.52      2.64 o 
   6   2  19       17.00       15.69      2.50 o 
   7   2  19       65.40       76.96      4.70 o 
   8   2  19       37.68       39.01      3.33 o 
   9   2  19        7.95        6.97      5.11 o 
  -3   3  19       11.23        4.22      2.78 o 
  -2   3  19       53.66       60.79      5.18 o 
  -1   3  19       37.51       39.56      3.36 o 
   0   3  19       31.48       24.92      2.43 o 
   1   3  19       36.26       41.03      3.54 o 
   2   3  19        0.81        3.84      2.51 o 
   3   3  19       32.02       32.26      4.70 o 
   4   3  19        2.45        2.87      2.21 o 
   5   3  19        2.14       -1.78      2.17 o 
   6   3  19      122.44      130.61      5.25 o 
   7   3  19       13.22        6.93      2.90 o 
   8   3  19       47.57       51.54      3.85 o 
  -3   4  19       19.77       19.80      2.95 o 
  -2   4  19       13.27       12.47      3.13 o 
  -1   4  19       41.78       37.43      3.39 o 
   0   4  19      445.61      467.07     11.20 o 
   1   4  19      441.49      439.39     10.03 o 
   2   4  19       33.98       44.03      3.49 o 
   3   4  19       51.63       45.91      3.46 o 
   4   4  19       36.74       37.90      4.44 o 
   5   4  19        9.59        7.28      3.02 o 
   6   4  19        9.72        7.89      2.67 o 
   7   4  19       74.13       82.02      4.47 o 
   8   4  19       61.48       78.43      4.88 o 
  -3   5  19       10.73        7.83      3.15 o 
  -2   5  19        2.56        3.46      2.52 o 
  -1   5  19        7.62        4.75      3.62 o 
   0   5  19        0.00        1.17      3.38 o 
   1   5  19       46.24       43.87      3.78 o 
   2   5  19       14.38       12.35      2.57 o 
   3   5  19        2.97        1.15      2.37 o 
   4   5  19        3.76        2.86      2.92 o 
   5   5  19        6.84        6.15      3.15 o 
   6   5  19        3.29        4.54      4.37 o 
   7   5  19        4.39        4.46      2.81 o 
   8   5  19       33.09       30.45      4.61 o 
  -2   6  19       10.80       15.89      4.27 o 
  -1   6  19      190.79      237.12      7.63 o 
   0   6  19       20.29       22.44      5.57 o 
   1   6  19       60.72       56.14      3.17 o 
   2   6  19       17.74       22.20      3.36 o 
   3   6  19       44.17       47.84      3.20 o 
   4   6  19      239.83      263.12      7.71 o 
   5   6  19      119.22      111.08      5.46 o 
   6   6  19        7.00        9.00      2.61 o 
   7   6  19       51.61       56.47     10.84 o 
  -2   7  19       18.70       18.07      4.25 o 
  -1   7  19       11.36       15.31      3.90 o 
   0   7  19       30.84       29.13      3.37 o 
   1   7  19       32.76       41.49      3.51 o 
   2   7  19       30.61       27.37      3.22 o 
   3   7  19        0.09       -2.99      2.99 o 
   4   7  19       53.11       46.07      8.25 o 
   5   7  19        1.72       -0.20      2.37 o 
   6   7  19       36.13       37.60      4.06 o 
   7   7  19       11.34       14.67      7.02 o 
  -1   8  19       20.45       22.27      4.27 o 
   0   8  19       33.52       42.24      3.65 o 
   1   8  19      195.01      200.15      6.57 o 
   2   8  19      147.17      142.55      5.00 o 
   3   8  19       17.50       18.09      3.25 o 
   4   8  19      116.48      103.61      5.35 o 
   5   8  19       10.28       12.42      3.41 o 
   1   9  19        6.74        4.18      3.32 o 
   2   9  19       38.46       24.81      3.67 o 
   3   9  19       44.26       37.11      5.39 o 
   2  -4  20      110.67      107.39      5.51 o 
   3  -4  20        0.07        0.11      5.93 o 
   4  -4  20        5.62        6.91      3.48 o 
   0  -3  20        0.01        1.72      2.71 o 
   1  -3  20        2.71        2.44      4.27 o 
   2  -3  20       27.98       28.17      3.61 o 
   3  -3  20       84.36       85.16      5.28 o 
   4  -3  20        0.31        5.14      3.78 o 
   5  -3  20        6.31        9.61      5.10 o 
   6  -3  20       23.45       27.85      5.69 o 
  -1  -2  20        0.08       -2.15      3.90 o 
   0  -2  20        9.07       10.91      3.04 o 
   1  -2  20      144.06      158.53     10.99 o 
   2  -2  20        6.04        6.05     10.78 o 
   3  -2  20       27.39       35.57      7.18 o 
   4  -2  20       10.69       11.80      3.41 o 
   5  -2  20       92.52      113.76      7.17 o 
   6  -2  20       10.61       15.30      4.64 o 
   7  -2  20       43.89       57.14      7.22 o 
  -2  -1  20        1.43        2.74      6.69 o 
  -1  -1  20        0.04        0.26      2.51 o 
   0  -1  20        2.63        0.63      3.30 o 
   1  -1  20       13.93       16.49      3.48 o 
   2  -1  20       51.96       63.99      5.51 o 
   3  -1  20        9.47        9.09      3.71 o 
   4  -1  20        6.28        7.36      3.12 o 
   5  -1  20      201.38      238.75     18.52 o 
   6  -1  20        6.24        9.33      4.32 o 
   7  -1  20       94.15      103.27      6.93 o 
  -2   0  20       78.93      102.04      5.37 o 
  -1   0  20       28.45       31.53      3.57 o 
   0   0  20        7.39       13.42      3.44 o 
   1   0  20        0.20       -5.52      5.52 o 
   2   0  20        5.82        6.51      2.96 o 
   3   0  20        0.01        4.63      3.55 o 
   4   0  20       39.26       52.57      5.49 o 
   5   0  20        3.24       -2.68      8.15 o 
   6   0  20       14.96       12.79      3.53 o 
   7   0  20       10.63        6.33     10.41 o 
   8   0  20       23.57       24.70      7.24 o 
  -2   1  20        6.25        5.28      2.83 o 
  -1   1  20      128.18      141.02     11.55 o 
   0   1  20       35.74       39.28      3.56 o 
   1   1  20        9.56       12.66      3.06 o 
   2   1  20       17.81       12.46      2.96 o 
   3   1  20        2.01        1.98      2.71 o 
   4   1  20        3.02        1.09      2.67 o 
   5   1  20      111.71      116.97      5.31 o 
   6   1  20        6.42        4.14      3.22 o 
   7   1  20       14.66       12.55      5.68 o 
   8   1  20       39.42       48.32      4.87 o 
  -2   2  20       36.12       46.29      5.90 o 
  -1   2  20        8.80        3.55      5.15 o 
   0   2  20      103.39      107.46      5.52 o 
   1   2  20        4.01        3.25      2.67 o 
   2   2  20       18.42       15.20      2.73 o 
   3   2  20       40.64       49.52      3.56 o 
   4   2  20       17.53       18.76      2.91 o 
   5   2  20       39.30       47.33      4.36 o 
   6   2  20      101.81      119.86      5.63 o 
   7   2  20       27.82       32.16      5.67 o 
   8   2  20       14.88       12.88      3.81 o 
  -2   3  20      108.15      123.18      4.82 o 
  -1   3  20       85.72      119.28      4.90 o 
   0   3  20        9.46       10.23      3.71 o 
   1   3  20       39.24       43.04      3.39 o 
   2   3  20       11.14       14.14      3.55 o 
   3   3  20       40.03       44.70      3.58 o 
   4   3  20       17.19       20.11      3.01 o 
   5   3  20        5.51        3.54      8.09 o 
   6   3  20       29.42       34.59      3.48 o 
   7   3  20      118.40      134.72     10.09 o 
   8   3  20      105.23      121.24      5.43 o 
  -2   4  20       24.59       36.50      3.94 o 
  -1   4  20        0.00       -0.01      3.34 o 
   0   4  20       17.47       21.20      3.37 o 
   1   4  20      270.57      275.79     14.23 o 
   2   4  20        0.01        1.81      3.05 o 
   3   4  20        5.68       10.18      3.63 o 
   4   4  20       64.14       57.21      3.83 o 
   5   4  20        0.51       -0.38      2.54 o 
   6   4  20       50.56       66.37      4.28 o 
   7   4  20       12.43        8.44      3.18 o 
  -2   5  20      144.94      175.05      6.90 o 
  -1   5  20       93.78      107.71      6.36 o 
   0   5  20        1.60        0.90      4.02 o 
   1   5  20       14.49       12.97      2.80 o 
   2   5  20       34.20       38.43      3.52 o 
   3   5  20       89.28       89.34      4.57 o 
   4   5  20       32.45       33.36      3.28 o 
   5   5  20       27.65       34.42      3.72 o 
   6   5  20       27.89       31.54      8.69 o 
   7   5  20       11.13       12.95      3.65 o 
  -1   6  20       22.37       28.50      3.97 o 
   0   6  20      129.65      147.36      5.98 o 
   1   6  20       15.12       17.38      3.77 o 
   2   6  20      209.05      217.81      6.71 o 
   3   6  20      103.30      102.27      4.53 o 
   4   6  20       15.58       14.45      2.51 o 
   5   6  20       71.24       65.12      4.45 o 
   6   6  20        0.03       -0.61      2.79 o 
   0   7  20        3.42        1.06      3.07 o 
   1   7  20       43.14       47.28      3.87 o 
   2   7  20      113.16      107.55      5.23 o 
   3   7  20       10.84       10.31      5.16 o 
   4   7  20       13.94       13.54      3.44 o 
   5   7  20        0.43        5.28      2.94 o 
   2   8  20        2.11        0.80      3.14 o 
   3   8  20       43.80       47.64      4.26 o 
   4   8  20        3.92        6.17      3.53 o 
   1  -2  21        9.17       15.20      4.38 o 
   2  -2  21       15.51        7.33      5.06 o 
   3  -2  21        0.08        1.46      3.19 o 
   4  -2  21      128.96      159.07      9.89 o 
   5  -2  21       50.59       61.27      5.79 o 
   0  -1  21      142.46      151.94     10.49 o 
   1  -1  21        0.67        1.09      4.83 o 
   2  -1  21        1.55        2.34      3.79 o 
   3  -1  21       24.22       18.51      5.06 o 
   4  -1  21      109.95      130.27      8.84 o 
   5  -1  21        5.52        2.85      3.74 o 
   6  -1  21       20.62       23.95      6.66 o 
   0   0  21       58.18       63.11      5.14 o 
   1   0  21        0.74       -2.80      3.59 o 
   2   0  21       16.87       22.41      5.28 o 
   3   0  21        0.69        3.90      3.43 o 
   4   0  21       22.46       24.39      6.09 o 
   5   0  21       51.78       59.29      8.90 o 
   6   0  21      153.02      172.01      8.71 o 
  -1   1  21       51.30       56.01      7.09 o 
   0   1  21        8.60       17.14      4.86 o 
   1   1  21        0.17       -0.34      2.83 o 
   2   1  21        5.79        9.21      3.38 o 
   3   1  21       15.30       10.02      3.21 o 
   4   1  21       17.77       11.69      4.12 o 
   5   1  21       54.16       63.54      6.53 o 
   6   1  21        9.01        5.72      3.64 o 
   7   1  21       28.82       27.98      6.06 o 
  -1   2  21        0.75       -1.63      3.53 o 
   0   2  21       15.72       14.59      4.91 o 
   1   2  21       55.69       55.79      4.46 o 
   2   2  21        7.46        4.12      4.60 o 
   3   2  21       31.85       35.54      3.93 o 
   4   2  21       19.50       14.47      3.20 o 
   5   2  21       76.16       90.60      5.36 o 
   6   2  21       18.42       13.80      4.00 o 
   7   2  21       15.98       23.27      4.38 o 
  -1   3  21       49.09       55.28      7.66 o 
   0   3  21        8.89        8.30      6.55 o 
   1   3  21        0.03       -4.38      7.29 o 
   2   3  21       10.15        8.88      2.96 o 
   3   3  21        3.76        3.63      2.60 o 
   4   3  21       19.31       20.56      5.53 o 
   5   3  21        3.45        4.35      3.07 o 
   6   3  21        4.94        5.84      3.63 o 
   7   3  21        5.69        4.86      3.62 o 
  -1   4  21        6.62        3.11      3.63 o 
   0   4  21        1.78        3.17      4.51 o 
   1   4  21        3.60        6.51      3.73 o 
   2   4  21       89.61       87.52     10.46 o 
   3   4  21       43.33       46.74      5.96 o 
   4   4  21        6.31        9.32      3.32 o 
   5   4  21        6.48        8.40      3.73 o 
   6   4  21        3.24        1.66      7.45 o 
   0   5  21       55.76       49.25      6.03 o 
   1   5  21       38.69       42.52      5.14 o 
   2   5  21       13.94       19.80      3.84 o 
   3   5  21        0.31       -0.06      3.17 o 
   4   5  21        1.18        0.54      3.47 o 
   5   5  21        2.48       -0.21      2.90 o 
   6   5  21      275.40      330.65     11.82 o 
   1   6  21      191.17      224.03      8.60 o 
   2   6  21        4.88       10.03      3.39 o 
   3   6  21       56.50       56.16      5.71 o 
   4   6  21       10.09        8.24      3.25 o 
   5   6  21       13.71        7.99      3.58 o 
   3   7  21        4.02        4.46      5.34 o 
   2   0  22        6.04       -4.57     13.78 o 
   3   0  22        7.29       14.13      4.54 o 
   4   0  22       78.19      105.52     11.82 o 
   1   1  22       67.52       53.68      4.92 o 
   2   1  22        0.05        9.35      5.97 o 
   3   1  22       69.91       69.24      6.02 o 
   4   1  22        7.48        9.59      7.80 o 
   5   1  22      179.12      213.71     11.66 o 
   1   2  22       30.67       32.29      4.80 o 
   2   2  22       10.24       13.67      4.55 o 
   3   2  22        7.38        8.15      3.34 o 
   4   2  22      270.93      309.36     10.15 o 
   5   2  22       24.65       31.51      5.12 o 
   1   3  22      122.33      142.57      8.68 o 
   2   3  22        6.58        9.12      4.53 o 
   3   3  22      191.03      218.11      7.57 o 
   4   3  22       29.46       33.49      4.37 o 
   5   3  22       43.82       48.84      4.60 o 
   1   4  22      100.09       92.33     11.23 o 
   2   4  22      232.17      236.40      8.96 o 
   3   4  22        0.79        5.75      5.18 o 
   4   4  22        0.89       -0.92      6.43 o 
   5   4  22       83.27      101.24      6.57 o 
   3   5  22        6.70        8.81      4.56 o 
                                                 
